# Supplementary material for: Key factors identified by proteomic analysis in maize (Zea mays L.) seedlings’ response to long-term exposure to different phosphate levels
Source: Proteome Sci. 2018 Nov 20;16:19. doi: 10.1186/s12953-018-0147-3 (PMC6247739; doi:10.1186/s12953-018-0147-3)
Supplement: Supplementary file 1 — Figure S1. Phenotypic responses of QXN233 genotype to LP or HP condition. QXN233 grown under the different Pi-treated conditions for 10 days (a) via a vermiculite assay or for 20 days (b) via a hydroponic assay. Bar = 5 cm, Bar = 2 cm. Figure S2. Phenotypic responses of QXN233 genotype to LP or HP condition. QXN233 grown under the different Pi-treated conditions for 25 days (a) via a vermiculite assay. Bar = 10 cm. Table S1. Primers used in qRT-PCR. Table S2. Quantitative analyses of plant height and the width and length of the longest leaf in QXN233 after 30 days under 0 mM Pi or 3 mM Pi via vermiculite assay. Values represent means ± SEM of three replicates. Asterisks indicate a significant difference between the Pi-treated and control groups (LSD test, P < 0.05). Table S3. DEPs of QXN233 identified under low or high Pi (LP or HP) compared with the normal condition via the proteomic analysis (Ratio |0 Pi or 3 Pi/Control| > 1.2 and P < 0.05). The red and green markers presented the upregulated and downregulated values of DEPs, respectively. Table S4. Dataset.xlsx. (ZIP 4300 kb) [file 12953_2018_147_MOESM1_ESM.zip › Table S4 Dataset.xlsx]

## Sheet: L-OPi vs L-CK显著性差异分析
Accession	Description	Coverage	L-OPi/L-CK	Significance A
B6T329	Endonuclease 2 OS=Zea mays GN=100282067 PE=2 SV=1 - [B6T329_MAIZE]	7.9	5.80753	3.09516e-49
A0A1D6EB22	Abscisic acid stress ripening3 OS=Zea mays GN=ZEAMMB73_Zm00001d003712 PE=4 SV=1 - [A0A1D6EB22_MAIZE]	63.94	4.69024	2.21006e-38
A0A1D6LGF5	Metal tolerance protein A2 OS=Zea mays GN=100192051 PE=4 SV=1 - [A0A1D6LGF5_MAIZE]	2.46	3.49982	9.07827e-26
B4FCW2	Glycerophosphodiester phosphodiesterase GDPD2 OS=Zea mays GN=100191201 PE=2 SV=1 - [B4FCW2_MAIZE]	10.43	3.22256	1.10384e-22
A0A1D6K7R0	Carboxypeptidase OS=Zea mays GN=ZEAMMB73_Zm00001d029776 PE=3 SV=1 - [A0A1D6K7R0_MAIZE]	6.17	2.89227	5.91501e-19
A0A1D6KWT9	Glycerophosphoryl diester phosphodiesterase OS=Zea mays GN=ZEAMMB73_Zm00001d033187 PE=4 SV=1 - [A0A1D6KWT9_MAIZE]	9.83	2.85344	1.63353e-18
A0A1D6JNC8	Zinc finger (C3HC4-type RING finger) family protein OS=Zea mays GN=103631699 PE=4 SV=1 - [A0A1D6JNC8_MAIZE]	1.6	2.65071	3.32261e-16
A0A096PXB4	Vacuolar cation/proton exchanger 3 OS=Zea mays GN=100192109 PE=3 SV=1 - [A0A096PXB4_MAIZE]	1.3	2.61253	9.04792e-16
B6TSX3	Putative uncharacterized protein OS=Zea mays PE=2 SV=1 - [B6TSX3_MAIZE]	13.75	2.55658	3.92581e-15
B4FA32	Peroxidase OS=Zea mays GN=100191769 PE=2 SV=1 - [B4FA32_MAIZE]	12.35	2.47994	2.92463e-14
B6TV55	Stem 28 kDa glycoprotein OS=Zea mays GN=100284565 PE=2 SV=1 - [B6TV55_MAIZE]	35.84	2.43524	9.41841e-14
K7TRZ3	Uncharacterized protein OS=Zea mays GN=103641414 PE=4 SV=1 - [K7TRZ3_MAIZE]	26.21	2.37926	4.0634e-13
B8A1T1	Peroxidase OS=Zea mays GN=100280077 PE=2 SV=1 - [B8A1T1_MAIZE]	2.69	2.35526	7.59527e-13
B4FL25	Uncharacterized protein OS=Zea mays PE=2 SV=1 - [B4FL25_MAIZE]	8.51	2.35436	7.7754e-13
B4FCE5	Uncharacterized protein OS=Zea mays PE=2 SV=1 - [B4FCE5_MAIZE]	8.55	2.33614	1.24915e-12
B8QXA1	Thaumatin-like protein (Fragment) OS=Zea mays subsp. parviglumis GN=pr5 PE=4 SV=1 - [B8QXA1_ZEAMP]	11.8	2.2535	1.06624e-11
A0A1D6KZ34	Protein P21 OS=Zea mays GN=100281135 PE=4 SV=1 - [A0A1D6KZ34_MAIZE]	4.78	2.24623	1.28665e-11
B4F9L6	Purple acid phosphatase OS=Zea mays GN=100274120 PE=2 SV=1 - [B4F9L6_MAIZE]	10.53	2.20179	4.04911e-11
B4G126	Carboxypeptidase OS=Zea mays GN=100285883 PE=2 SV=1 - [B4G126_MAIZE]	11.96	2.15831	1.23689e-10
B4FRP4	Endonuclease 2 OS=Zea mays GN=ZEAMMB73_Zm00001d008529 PE=2 SV=1 - [B4FRP4_MAIZE]	20.6	2.15601	1.31192e-10
A0A1D6IHH1	Protein FREE1 OS=Zea mays GN=100279323 PE=4 SV=1 - [A0A1D6IHH1_MAIZE]	7.41	2.10651	4.64546e-10
A0A096TR23	Molybdate transporter 2 OS=Zea mays GN=103651432 PE=4 SV=1 - [A0A096TR23_MAIZE]	1.74	2.07684	9.86937e-10
C0P3P0	Phospholipase A1-IIgamma OS=Zea mays GN=100382019 PE=2 SV=1 - [C0P3P0_MAIZE]	18.78	2.03112	3.13268e-09
A0A1D6KE94	Purple acid phosphatase OS=Zea mays GN=100285685 PE=3 SV=1 - [A0A1D6KE94_MAIZE]	10.53	2.02687	3.48612e-09
B6TMU3	Uncharacterized protein OS=Zea mays GN=100277025 PE=2 SV=1 - [B6TMU3_MAIZE]	7.69	2.0092	5.43243e-09
B4FX40	Cysteine proteinase 1 OS=Zea mays GN=ZEAMMB73_Zm00001d016446 PE=2 SV=1 - [B4FX40_MAIZE]	7.28	1.99726	7.32495e-09
A0A1D6HTN9	Acidic endochitinase OS=Zea mays GN=ZEAMMB73_Zm00001d018966 PE=4 SV=1 - [A0A1D6HTN9_MAIZE]	6.17	1.97534	1.266e-08
B6U361	CASP-like protein 1D1 OS=Zea mays PE=2 SV=1 - [CSPL3_MAIZE]	7.92	1.9713	1.40012e-08
B6TMF3	Wound/stress protein OS=Zea mays PE=2 SV=1 - [B6TMF3_MAIZE]	29.41	1.96703	1.55683e-08
C0PPJ0	Uncharacterized protein OS=Zea mays GN=100501056 PE=2 SV=1 - [C0PPJ0_MAIZE]	11.36	1.94527	2.67092e-08
K7V269	Putative metacaspase family protein OS=Zea mays GN=ZEAMMB73_Zm00001d052433 PE=4 SV=1 - [K7V269_MAIZE]	5.16	1.93894	3.12366e-08
A0A1D6PKU7	Hemolysin OS=Zea mays GN=100279331 PE=4 SV=1 - [A0A1D6PKU7_MAIZE]	3.67	1.93373	3.55295e-08
K7V8K5	Peroxidase OS=Zea mays GN=ZEAMMB73_Zm00001d045845 PE=3 SV=1 - [K7V8K5_MAIZE]	24.02	1.91767	5.27804e-08
A0A1P7ZDI1	Chitinase OS=Zea mays GN=PRm3 PE=2 SV=1 - [A0A1P7ZDI1_MAIZE]	8.84	1.90504	7.19777e-08
K7TQY7	Monocopper oxidase-like protein SKU5 OS=Zea mays GN=ZEAMMB73_Zm00001d024595 PE=4 SV=1 - [K7TQY7_MAIZE]	4.4	1.90226	7.70449e-08
A0A1D6ML43	Cell number regulator 8 OS=Zea mays GN=ZEAMMB73_Zm00001d039777 PE=4 SV=1 - [A0A1D6ML43_MAIZE]	50.93	1.88178	1.27112e-07
Q9FQA3	Glutathione transferase GST 23 OS=Zea mays PE=2 SV=1 - [GST23_MAIZE]	6.31	1.87466	1.51153e-07
A0A1D6E9H6	Uncharacterized protein OS=Zea mays GN=100272664 PE=4 SV=1 - [A0A1D6E9H6_MAIZE]	9.94	1.86307	2.00314e-07
B4FLB0	Uncharacterized protein OS=Zea mays PE=2 SV=1 - [B4FLB0_MAIZE]	32.16	1.85523	2.42254e-07
C4J6E4	Peroxidase OS=Zea mays GN=ZEAMMB73_Zm00001d022456 PE=2 SV=1 - [C4J6E4_MAIZE]	9.45	1.8274	4.73784e-07
A0A1D6MQM6	Carbohydrate transporter/ sugar porter/ transporter OS=Zea mays GN=ZEAMMB73_Zm00001d040422 PE=4 SV=1 - [A0A1D6MQM6_MAIZE]	2.23	1.79472	1.03399e-06
A0A1D6MS79	Suppressor of mec-8 and unc-52 protein homolog 1 OS=Zea mays GN=100381399 PE=4 SV=1 - [A0A1D6MS79_MAIZE]	3.77	1.78168	1.40844e-06
B4FCC0	Uncharacterized protein OS=Zea mays PE=2 SV=1 - [B4FCC0_MAIZE]	27.34	1.7565	2.54789e-06
B8A260	Uncharacterized protein OS=Zea mays PE=2 SV=1 - [B8A260_MAIZE]	28.13	1.74793	3.11416e-06
B6T3S1	Catalytic/ hydrolase OS=Zea mays PE=2 SV=1 - [B6T3S1_MAIZE]	19.44	1.73334	4.37432e-06
A0A1D6MMA1	Uncharacterized protein OS=Zea mays GN=100281945 PE=4 SV=1 - [A0A1D6MMA1_MAIZE]	46.91	1.73214	4.49838e-06
A0A1D6I1V3	Phosphoenolpyruvate carboxylase3 OS=Zea mays GN=ZEAMMB73_Zm00001d020057 PE=3 SV=1 - [A0A1D6I1V3_MAIZE]	30.2	1.72735	5.02729e-06
C0PHL2	Monosaccharide transporter1 OS=Zea mays GN=ZEAMMB73_Zm00001d018627 PE=2 SV=1 - [C0PHL2_MAIZE]	8.41	1.72397	5.43656e-06
A0A1D6G8G7	Mannose-1-phosphate guanylyltransferase 1 OS=Zea mays GN=100274471 PE=4 SV=1 - [A0A1D6G8G7_MAIZE]	12.58	1.7218	5.71669e-06
C4JAX7	UDP-sulfoquinovose synthase chloroplastic OS=Zea mays GN=ZEAMMB73_Zm00001d009967 PE=2 SV=1 - [C4JAX7_MAIZE]	48.73	1.71609	6.52173e-06
C0PMP2	Uncharacterized protein OS=Zea mays PE=2 SV=1 - [C0PMP2_MAIZE]	14.67	1.71167	7.2206e-06
C4JAT5	Uncharacterized protein OS=Zea mays PE=2 SV=1 - [C4JAT5_MAIZE]	8.41	1.70656	8.12128e-06
A0A1D6DSW6	K(+) efflux antiporter 2 chloroplastic OS=Zea mays GN=103645748 PE=4 SV=1 - [A0A1D6DSW6_MAIZE]	31.72	1.6833	1.38219e-05
A0A1D6GUG0	Peroxidase OS=Zea mays GN=ZEAMMB73_Zm00001d014606 PE=3 SV=1 - [A0A1D6GUG0_MAIZE]	3.79	1.68094	1.45848e-05
A0A1D6DZA4	Germin-like protein subfamily 1 member 11 OS=Zea mays GN=ZEAMMB73_Zm00001d002295 PE=3 SV=1 - [A0A1D6DZA4_MAIZE]	10.27	1.67982	1.49597e-05
K7V1I2	Arginine/serine-rich splicing factor SR45_2 transcript I OS=Zea mays GN=103636269 PE=2 SV=1 - [K7V1I2_MAIZE]	5.45	1.67105	1.82482e-05
A0A1D6I054	Uclacyanin-3 OS=Zea mays GN=ZEAMMB73_Zm00001d019726 PE=4 SV=1 - [A0A1D6I054_MAIZE]	11.49	1.66845	1.93531e-05
A0A1D6GAZ6	Glycerophosphodiester phosphodiesterase GDPD5 OS=Zea mays GN=ZEAMMB73_Zm00001d012677 PE=4 SV=1 - [A0A1D6GAZ6_MAIZE]	33.6	1.66565	2.06133e-05
B6TB24	Putative uncharacterized protein OS=Zea mays PE=2 SV=1 - [B6TB24_MAIZE]	3.43	1.66506	2.08924e-05
B4FKJ5	BTB/POZ and MATH domain-containing protein 2 OS=Zea mays GN=100281374 PE=2 SV=1 - [B4FKJ5_MAIZE]	2.2	1.66058	2.31107e-05
B6T003	Stem 28 kDa glycoprotein OS=Zea mays PE=2 SV=1 - [B6T003_MAIZE]	23.53	1.65967	2.35886e-05
B4FAQ9	DREPP4 protein OS=Zea mays GN=100191938 PE=2 SV=1 - [B4FAQ9_MAIZE]	87.2	1.65131	2.84582e-05
B4FYS2	Cytochrome c-2 OS=Zea mays GN=100277932 PE=2 SV=1 - [B4FYS2_MAIZE]	52.68	1.65025	2.91398e-05
B4FFM6	Tropinone reductase-like protein OS=Zea mays GN=100273624 PE=2 SV=1 - [B4FFM6_MAIZE]	4.56	1.64953	2.96105e-05
B6TYX7	Polygalacturonase inhibitor 1 OS=Zea mays GN=100284936 PE=2 SV=1 - [B6TYX7_MAIZE]	17.61	1.64851	3.02939e-05
B6T022	Bowman-Birk type trypsin inhibitor OS=Zea mays PE=2 SV=1 - [B6T022_MAIZE]	43.93	1.64671	3.15416e-05
C0PCS9	Uncharacterized protein OS=Zea mays PE=2 SV=1 - [C0PCS9_MAIZE]	5.83	1.64389	3.35936e-05
A0A1D6PYQ7	Carboxypeptidase OS=Zea mays GN=100281757 PE=3 SV=1 - [A0A1D6PYQ7_MAIZE]	18.89	1.63801	3.82934e-05
B4FUN3	Uncharacterized protein OS=Zea mays PE=2 SV=1 - [B4FUN3_MAIZE]	55.37	1.63086	4.48817e-05
K7UYU6	Uncharacterized protein OS=Zea mays GN=103636006 PE=4 SV=1 - [K7UYU6_MAIZE]	4.9	1.62698	4.89031e-05
B4FV56	Osmotin-like protein OSM34 OS=Zea mays GN=100273384 PE=2 SV=1 - [B4FV56_MAIZE]	14.04	1.62569	5.03245e-05
A0A1X7YDI6	Uncharacterized protein OS=Zea mays GN=103641120 PE=4 SV=1 - [A0A1X7YDI6_MAIZE]	43.72	1.62367	5.26212e-05
A0A1D6MT45	Acyltransferase-like protein chloroplastic OS=Zea mays GN=103650176 PE=4 SV=1 - [A0A1D6MT45_MAIZE]	1.79	1.623	5.34004e-05
A0A1D6FIH6	Protein HASTY 1 OS=Zea mays GN=ZEAMMB73_Zm00001d009270 PE=4 SV=1 - [A0A1D6FIH6_MAIZE]	19.3	1.61783	5.98509e-05
A0A1D6PRE0	Putative sucrose-phosphate synthase family protein OS=Zea mays GN=ZEAMMB73_Zm00001d048979 PE=4 SV=1 - [A0A1D6PRE0_MAIZE]	5.78	1.61515	6.34719e-05
C0PI17	Uncharacterized protein OS=Zea mays PE=2 SV=1 - [C0PI17_MAIZE]	5.24	1.60981	7.13647e-05
C4J515	Uncharacterized protein OS=Zea mays GN=100501668 PE=2 SV=1 - [C4J515_MAIZE]	5.04	1.6095	7.18535e-05
A0A1D6GNJ2	Uncharacterized protein OS=Zea mays GN=100279092 PE=4 SV=1 - [A0A1D6GNJ2_MAIZE]	16.67	1.60868	7.31518e-05
C0PDM0	Pyrophosphate-energized vacuolar membrane proton pump 1 OS=Zea mays GN=101027208 PE=2 SV=1 - [C0PDM0_MAIZE]	24.54	1.5891	0.000112041
K7UGU4	Putative WD40-like beta propeller repeat family protein OS=Zea mays GN=103641407 PE=4 SV=1 - [K7UGU4_MAIZE]	28.77	1.57674	0.000146279
B4FAD9	UDP-glucose pyrophosphorylase2 OS=Zea mays GN=100191846 PE=2 SV=1 - [B4FAD9_MAIZE]	77.59	1.57337	0.000157249
A0A1D6EDB6	Purple acid phosphatase OS=Zea mays GN=ZEAMMB73_Zm00001d004075 PE=3 SV=1 - [A0A1D6EDB6_MAIZE]	9.66	1.56599	0.00018415
B6SQM0	Major pollen allergen Car b 1 isoforms 1A and 1B OS=Zea mays GN=100280979 PE=2 SV=1 - [B6SQM0_MAIZE]	35.71	1.56372	0.000193263
B4FUC4	Plasma membrane-associated cation-binding protein 1 OS=Zea mays GN=100273295 PE=2 SV=1 - [B4FUC4_MAIZE]	81.44	1.55533	0.000230984
C0HHC4	Nucleoside diphosphate kinase OS=Zea mays GN=100381602 PE=2 SV=1 - [C0HHC4_MAIZE]	46.98	1.54843	0.000267295
A0A1D6M0I8	Serine carboxypeptidase-like 27 OS=Zea mays GN=103630156 PE=3 SV=1 - [A0A1D6M0I8_MAIZE]	5.59	1.54704	0.000275222
A0A1D6J0U9	OSJNBa0089E12.13-like protein OS=Zea mays GN=ZEAMMB73_Zm00001d024653 PE=4 SV=1 - [A0A1D6J0U9_MAIZE]	1.96	1.54092	0.000313
C0P6C7	HSP40/DnaJ peptide-binding protein OS=Zea mays GN=100382308 PE=2 SV=1 - [C0P6C7_MAIZE]	8.55	1.53474	0.000356284
B6TIS2	Superoxide dismutase [Cu-Zn] OS=Zea mays GN=542722 PE=2 SV=1 - [B6TIS2_MAIZE]	42.37	1.53307	0.000368943
Q6GUH9	Phosphate transport protein OS=Zea mays GN=PT1 PE=2 SV=1 - [Q6GUH9_MAIZE]	14.47	1.52687	0.000419776
A0A1D6N2L9	Uncharacterized protein OS=Zea mays GN=103630299 PE=4 SV=1 - [A0A1D6N2L9_MAIZE]	1.63	1.52519	0.000434692
B6TGS7	Cytochrome c OS=Zea mays GN=100501351 PE=2 SV=1 - [B6TGS7_MAIZE]	41.07	1.51999	0.000484116
A0A1D6IWW8	Putative polyol transporter 1 OS=Zea mays GN=100279532 PE=4 SV=1 - [A0A1D6IWW8_MAIZE]	18.32	1.5105	0.000588647
C4J3F4	Uncharacterized protein OS=Zea mays GN=100275589 PE=2 SV=1 - [C4J3F4_MAIZE]	5.9	1.50672	0.000636098
A0A1D6H4D6	Citrate synthase OS=Zea mays GN=100279573 PE=3 SV=1 - [A0A1D6H4D6_MAIZE]	35.71	1.50464	0.000663734
A0A1D6PGV1	Protein OBERON 4 OS=Zea mays GN=ZEAMMB73_Zm00001d048074 PE=4 SV=1 - [A0A1D6PGV1_MAIZE]	0.6	1.50357	0.000678483
B4FTK0	Early nodulin-like protein 9 OS=Zea mays GN=100273206 PE=2 SV=1 - [B4FTK0_MAIZE]	4.46	1.50354	0.00067883
B6U167	Starch synthase, chloroplastic/amyloplastic OS=Zea mays PE=2 SV=1 - [B6U167_MAIZE]	25.62	1.49971	0.00073392
B8A0C6	Phosphatidate phosphatase PAH1 OS=Zea mays GN=100279857 PE=2 SV=1 - [B8A0C6_MAIZE]	0.62	1.49891	0.000746053
P11428	Superoxide dismutase [Cu-Zn] 2 OS=Zea mays GN=SODCC.1 PE=2 SV=2 - [SODC2_MAIZE]	32.45	1.49801	0.000759865
A0A1D6G2R3	Phosphoethanolamine N-methyltransferase 3 OS=Zea mays GN=ZEAMMB73_Zm00001d011642 PE=4 SV=1 - [A0A1D6G2R3_MAIZE]	2.31	1.49413	0.000822111
Q49B46	Inorganic phosphate transporter 1 OS=Zea mays GN=732716 PE=2 SV=1 - [Q49B46_MAIZE]	8.5	1.49374	0.000828678
O49010	Herbicide safener binding protein OS=Zea mays GN=SBP1 PE=2 SV=1 - [O49010_MAIZE]	38.02	1.48796	0.000931282
B6SLW2	ATPase inhibitor OS=Zea mays PE=2 SV=1 - [B6SLW2_MAIZE]	9.47	1.48659	0.000957475
C0PIJ2	Uncharacterized protein OS=Zea mays PE=2 SV=1 - [C0PIJ2_MAIZE]	16.26	1.4853	0.000982715
B6SKR4	Cytochrome c OS=Zea mays PE=2 SV=1 - [B6SKR4_MAIZE]	49.11	1.47962	0.00110124
A0A1D6FS72	UTP--glucose-1-phosphate uridylyltransferase 3 chloroplastic OS=Zea mays GN=103635785 PE=4 SV=1 - [A0A1D6FS72_MAIZE]	4.59	1.47517	0.00120393
A0A1D6PS17	Uncharacterized protein OS=Zea mays GN=ZEAMMB73_Zm00001d049061 PE=4 SV=1 - [A0A1D6PS17_MAIZE]	21.74	1.47405	0.00123117
B8A1H0	Galactose mutarotase-like superfamily protein OS=Zea mays GN=ZEAMMB73_Zm00001d020108 PE=2 SV=1 - [B8A1H0_MAIZE]	25.71	1.47282	0.00126156
B6U759	Bifunctional 3-phosphoadenosine 5-phosphosulfate synthetase OS=Zea mays PE=2 SV=1 - [B6U759_MAIZE]	28.75	1.46355	0.00151632
A0A1D6LE55	Peroxidase OS=Zea mays GN=103628960 PE=3 SV=1 - [A0A1D6LE55_MAIZE]	15.79	1.46339	0.00152125
A0A1D6MSE5	Uncharacterized protein OS=Zea mays GN=ZEAMMB73_Zm00001d040723 PE=4 SV=1 - [A0A1D6MSE5_MAIZE]	2.42	1.46325	0.0015254
B6SHW5	Thioredoxin OS=Zea mays GN=ZEAMMB73_Zm00001d038652 PE=2 SV=1 - [B6SHW5_MAIZE]	52.34	1.46123	0.00158745
B6TCP1	Carbohydrate transporter/ sugar porter/ transporter OS=Zea mays PE=2 SV=1 - [B6TCP1_MAIZE]	4.32	1.45933	0.00164811
A0A1D6KXB5	Organic cation/carnitine transporter 7 OS=Zea mays GN=100125647 PE=4 SV=1 - [A0A1D6KXB5_MAIZE]	4.4	1.45345	0.00184978
A0A1D6FFG6	Eukaryotic translation initiation factor 3 subunit A OS=Zea mays GN=ZEAMMB73_Zm00001d008788 PE=3 SV=1 - [A0A1D6FFG6_MAIZE]	16.34	1.45266	0.00187839
K7VHU9	Putative FAD-binding Berberine family protein OS=Zea mays GN=103638604 PE=3 SV=1 - [K7VHU9_MAIZE]	1.32	1.45054	0.00195816
C0P840	Lipoxygenase OS=Zea mays GN=100037803 PE=2 SV=1 - [C0P840_MAIZE]	20.29	1.45046	0.00196123
A0A1D6Q7Z8	Soluble inorganic pyrophosphatase 2 OS=Zea mays GN=ZEAMMB73_Zm00001d051564 PE=3 SV=1 - [A0A1D6Q7Z8_MAIZE]	44.27	1.44974	0.00198897
A0A1D6HHV5	Cation/H(+) antiporter 1 OS=Zea mays GN=ZEAMMB73_Zm00001d017805 PE=4 SV=1 - [A0A1D6HHV5_MAIZE]	1.01	1.44759	0.00207409
B6SRG3	Uncharacterized protein OS=Zea mays GN=100275335 PE=2 SV=1 - [B6SRG3_MAIZE]	17.89	1.44648	0.00211931
B4FQQ1	Reactive Intermediate Deaminase A chloroplastic OS=Zea mays GN=100273379 PE=2 SV=1 - [B4FQQ1_MAIZE]	57.54	1.4463	0.00212656
B6SUE5	Serine/threonine kinase-like protein OS=Zea mays PE=2 SV=1 - [B6SUE5_MAIZE]	10.86	1.44373	0.00223571
Q2XX03	Protease inhibitor OS=Zea mays subsp. parviglumis GN=mpi PE=4 SV=1 - [Q2XX03_ZEAMP]	89.04	1.44256	0.0022868
A0A1D6I2Y3	Uncharacterized protein OS=Zea mays GN=ZEAMMB73_Zm00001d020224 PE=4 SV=1 - [A0A1D6I2Y3_MAIZE]	11.88	1.43796	0.00249992
B4FPE4	V-type proton ATPase subunit G OS=Zea mays PE=2 SV=1 - [B4FPE4_MAIZE]	73.64	1.43565	0.00261351
K7TX67	Plasma membrane ATPase OS=Zea mays GN=542052 PE=3 SV=1 - [K7TX67_MAIZE]	43.53	1.43457	0.00266874
A0A1D6NT39	Phosphoinositide phosphatase SAC2 OS=Zea mays GN=ZEAMMB73_Zm00001d045041 PE=4 SV=1 - [A0A1D6NT39_MAIZE]	5.35	1.43365	0.00271612
A0A1D6NCY8	Peptidase M28 family protein OS=Zea mays GN=100280279 PE=4 SV=1 - [A0A1D6NCY8_MAIZE]	2.74	1.43133	0.00284012
A0A1D6LJL2	UMP/CMP kinase1 OS=Zea mays GN=ZEAMMB73_Zm00001d035916 PE=3 SV=1 - [A0A1D6LJL2_MAIZE]	4.5	1.42364	0.00328943
C0P4M0	Monodehydroascorbate reductase 1 peroxisomal OS=Zea mays GN=100382120 PE=2 SV=1 - [C0P4M0_MAIZE]	23.09	1.4209	0.00346564
C0PHC1	Chloride channel protein OS=Zea mays PE=2 SV=1 - [C0PHC1_MAIZE]	4.69	1.4194	0.00356564
A0A1D6LHB1	Dirigent protein OS=Zea mays GN=ZEAMMB73_Zm00001d035562 PE=3 SV=1 - [A0A1D6LHB1_MAIZE]	38.14	1.41659	0.00376053
P08440	Fructose-bisphosphate aldolase, cytoplasmic isozyme OS=Zea mays PE=2 SV=1 - [ALF_MAIZE]	72.11	1.41419	0.00393456
B6T3U2	CUE domain containing protein OS=Zea mays GN=100282123 PE=2 SV=1 - [B6T3U2_MAIZE]	16.67	1.41358	0.00398037
A0A1D6MK17	Uncharacterized protein OS=Zea mays GN=ZEAMMB73_Zm00001d039657 PE=4 SV=1 - [A0A1D6MK17_MAIZE]	5.93	1.41204	0.00409718
A0A1D6JCY6	Patched family protein OS=Zea mays GN=ZEAMMB73_Zm00001d026128 PE=4 SV=1 - [A0A1D6JCY6_MAIZE]	4.27	1.41189	0.00410921
K7TYH4	Protein STABILIZED1 OS=Zea mays GN=103640981 PE=4 SV=1 - [K7TYH4_MAIZE]	1.78	1.41127	0.00415701
K7VYS6	PLC-like phosphodiesterases superfamily protein OS=Zea mays GN=103639045 PE=4 SV=1 - [K7VYS6_MAIZE]	8.09	1.41024	0.00423814
C0HDZ4	S-adenosyl-L-methionine-dependent methyltransferase superfamily protein OS=Zea mays GN=ZEAMMB73_Zm00001d009084 PE=2 SV=1 - [C0HDZ4_MAIZE]	4.96	1.40955	0.00429357
A0A1D6QUK7	Peptidylprolyl isomerase OS=Zea mays GN=ZEAMMB73_Zm00001d054015 PE=4 SV=1 - [A0A1D6QUK7_MAIZE]	27.06	1.40927	0.00431626
B4FEI9	MD-2-related lipid recognition domain-containing protein / ML domain-containing protein OS=Zea mays GN=100193299 PE=2 SV=1 - [B4FEI9_MAIZE]	13.25	1.40636	0.00455866
K7VJF3	Heat shock 70 kDa protein 5 OS=Zea mays GN=100272911 PE=3 SV=1 - [K7VJF3_MAIZE]	32.67	1.40048	0.00508625
B6U469	Putative uncharacterized protein OS=Zea mays PE=2 SV=1 - [B6U469_MAIZE]	20.29	1.40027	0.00510642
O04127	Lethal leaf-spot 1 (Fragment) OS=Zea mays GN=lls1 PE=2 SV=1 - [O04127_MAIZE]	30.62	1.39929	0.00520067
O24595	Glutathione transferase OS=Zea mays GN=GST5 PE=2 SV=1 - [O24595_MAIZE]	33.04	1.396	0.00552695
A0A1D6GBA2	Phosphoenolpyruvate carboxylase 3 OS=Zea mays GN=100384708 PE=3 SV=1 - [A0A1D6GBA2_MAIZE]	9.08	1.39474	0.00565788
P93627	Cysteine proteinase inhibitor OS=Zea mays GN=gCC PE=2 SV=1 - [P93627_MAIZE]	17.91	1.39457	0.00567514
B6SS87	Glutathione S-transferase GSTU6 OS=Zea mays PE=2 SV=1 - [B6SS87_MAIZE]	36.36	1.39352	0.00578628
K7VI25	AAA-ATPase ASD mitochondrial OS=Zea mays GN=103639115 PE=3 SV=1 - [K7VI25_MAIZE]	5.27	1.39285	0.00585833
A0A1D6H2R4	Vacuolar H+-translocating inorganic pyrophosphatase OS=Zea mays GN=542328 PE=3 SV=1 - [A0A1D6H2R4_MAIZE]	23.5	1.38777	0.00643202
A0A1D6P506	Putative serine peptidase S28 family protein OS=Zea mays GN=ZEAMMB73_Zm00001d046801 PE=4 SV=1 - [A0A1D6P506_MAIZE]	6.34	1.3871	0.00651172
A0A1D6GEP1	NAD(P)-binding Rossmann-fold superfamily protein OS=Zea mays GN=100191263 PE=4 SV=1 - [A0A1D6GEP1_MAIZE]	10.16	1.38647	0.00658645
O65101	Photosystem I reaction center subunit VI, chloroplastic OS=Zea mays GN=PSAH PE=2 SV=1 - [PSAH_MAIZE]	39.44	1.38491	0.00677769
A0A1D6MRC7	ABC transporter B family member 21 OS=Zea mays GN=103650065 PE=4 SV=1 - [A0A1D6MRC7_MAIZE]	7.04	1.38418	0.00686791
C0P9F5	Chlorophyll a-b binding protein, chloroplastic OS=Zea mays PE=2 SV=1 - [C0P9F5_MAIZE]	15.82	1.38297	0.00702219
A1XCI0	Lipoxygenase OS=Zea mays GN=LOX5 PE=2 SV=1 - [A1XCI0_MAIZE]	32.58	1.38128	0.00724069
A0A1D6GSV4	3-hydroxyisobutyrate dehydrogenase OS=Zea mays GN=100283587 PE=4 SV=1 - [A0A1D6GSV4_MAIZE]	5.49	1.37707	0.00781711
B4FQ80	Chlorophyll a-b binding protein, chloroplastic OS=Zea mays GN=ZEAMMB73_Zm00001d039040 PE=2 SV=1 - [B4FQ80_MAIZE]	57.14	1.3768	0.00785531
A0A1D6EDE3	Metal tolerance protein C4 OS=Zea mays GN=ZEAMMB73_Zm00001d004091 PE=4 SV=1 - [A0A1D6EDE3_MAIZE]	24.59	1.37602	0.00796639
B4FV87	Dirigent protein OS=Zea mays GN=100274518 PE=2 SV=1 - [B4FV87_MAIZE]	48.62	1.37332	0.00836489
B4G0V7	Alpha carbonic anhydrase 7 OS=Zea mays GN=100280638 PE=2 SV=1 - [B4G0V7_MAIZE]	5.05	1.37234	0.00851354
A0A1D6HW78	ABC2 homolog 13 OS=Zea mays GN=ZEAMMB73_Zm00001d019217 PE=4 SV=1 - [A0A1D6HW78_MAIZE]	3.28	1.37081	0.00875049
C0HGS7	Uncharacterized protein OS=Zea mays PE=2 SV=1 - [C0HGS7_MAIZE]	29.31	1.36804	0.00919655
P31927	Sucrose-phosphate synthase OS=Zea mays GN=SPS PE=1 SV=1 - [SPSA_MAIZE]	27.43	1.3674	0.00930288
B6TYB4	Aldo-keto reductase yakc OS=Zea mays PE=2 SV=1 - [B6TYB4_MAIZE]	21.33	1.36656	0.00944479
A0A1D6FV33	Metal tolerance protein A2 OS=Zea mays GN=ZEAMMB73_Zm00001d010954 PE=4 SV=1 - [A0A1D6FV33_MAIZE]	2.51	1.36459	0.0097828
D1MN58	ABA-, stress-and fruit-ripening inducible-like protein OS=Zea mays GN=asr1 PE=2 SV=1 - [D1MN58_MAIZE]	46.43	1.3644	0.00981579
B6THG0	Peroxidase OS=Zea mays PE=2 SV=1 - [B6THG0_MAIZE]	43.21	1.3612	0.0103914
B6T223	Patatin OS=Zea mays PE=2 SV=1 - [B6T223_MAIZE]	20.98	1.36089	0.0104481
A0A1D6EEN8	UDP-glycosyltransferase 85A7 OS=Zea mays GN=100382222 PE=3 SV=1 - [A0A1D6EEN8_MAIZE]	4.35	1.36006	0.0106047
A0A1D6KGL3	Cationic amino acid transporter 4 vacuolar OS=Zea mays GN=103640626 PE=4 SV=1 - [A0A1D6KGL3_MAIZE]	2.58	1.36005	0.0106064
K7TH21	Putative cinnamyl-alcohol dehydrogenase family protein OS=Zea mays GN=ZEAMMB73_Zm00001d024314 PE=3 SV=1 - [K7TH21_MAIZE]	23.4	1.35886	0.0108317
C0HHU2	23-bisphosphoglycerate-independent phosphoglycerate mutase 1 OS=Zea mays GN=100381658 PE=2 SV=1 - [C0HHU2_MAIZE]	64.39	1.3576	0.0110761
A0A1D6HUU8	Plasma membrane ATPase OS=Zea mays GN=ZEAMMB73_Zm00001d019062 PE=3 SV=1 - [A0A1D6HUU8_MAIZE]	41.75	1.35646	0.0113018
B7ZZ56	Glycosyltransferase OS=Zea mays GN=ZEAMMB73_Zm00001d011649 PE=2 SV=1 - [B7ZZ56_MAIZE]	21.67	1.35534	0.0115284
C0PL67	Uncharacterized protein OS=Zea mays PE=2 SV=1 - [C0PL67_MAIZE]	2.81	1.35455	0.0116898
Q2XX18	Non-specific lipid-transfer protein (Fragment) OS=Zea mays subsp. parviglumis GN=plt1 PE=3 SV=1 - [Q2XX18_ZEAMP]	60.55	1.35183	0.0122621
B6TJW4	Anther-specific proline-rich protein APG OS=Zea mays PE=2 SV=1 - [B6TJW4_MAIZE]	2.72	1.35103	0.0124351
A0A1D6LA47	Mitochondrial import inner membrane translocase subunit Tim10 OS=Zea mays GN=100285900 PE=3 SV=1 - [A0A1D6LA47_MAIZE]	23.94	1.35101	0.0124397
A0A1D6LK09	Chaperone protein dnaJ GFA2 mitochondrial OS=Zea mays GN=ZEAMMB73_Zm00001d035975 PE=4 SV=1 - [A0A1D6LK09_MAIZE]	5.18	1.34924	0.0128317
B6TBQ1	Hypersensitive-induced response protein OS=Zea mays PE=2 SV=1 - [B6TBQ1_MAIZE]	26.83	1.3486	0.0129757
A0A1D6JMW4	Putative acyl-activating enzyme 1 peroxisomal OS=Zea mays GN=103631672 PE=4 SV=1 - [A0A1D6JMW4_MAIZE]	1.24	1.34749	0.0132315
C4JAF2	CASP-like protein 4A2 OS=Zea mays PE=2 SV=1 - [CSPLE_MAIZE]	4.3	1.34673	0.013407
C0PB15	Uncharacterized protein OS=Zea mays PE=2 SV=1 - [C0PB15_MAIZE]	53.1	1.34654	0.0134534
A0A1D6IFG4	Sugar carrier protein C OS=Zea mays GN=ZEAMMB73_Zm00001d021775 PE=3 SV=1 - [A0A1D6IFG4_MAIZE]	9.92	1.3461	0.0135565
B4FJ73	Vacuolar protein sorting-associated protein 20 homolog 2 OS=Zea mays GN=100216677 PE=2 SV=1 - [B4FJ73_MAIZE]	27.07	1.34585	0.013616
A0A1D6P330	Mitochondrial substrate carrier family protein OS=Zea mays GN=100279872 PE=3 SV=1 - [A0A1D6P330_MAIZE]	5.08	1.34532	0.0137414
B6SR01	Heme-binding protein 2 OS=Zea mays PE=2 SV=1 - [B6SR01_MAIZE]	3.54	1.34436	0.0139719
Q9AQU5	Aquaporin PIP1-3/PIP1-4 OS=Zea mays GN=PIP1-3 PE=2 SV=1 - [PIP13_MAIZE]	22.95	1.34395	0.0140728
B6T6G8	Putative uncharacterized protein OS=Zea mays PE=2 SV=1 - [B6T6G8_MAIZE]	41.49	1.34369	0.0141367
Q9LL87	Dirigent protein OS=Zea mays PE=2 SV=1 - [Q9LL87_MAIZE]	20.26	1.34204	0.0145471
B6T9C5	Senescence-associated protein OS=Zea mays PE=2 SV=1 - [B6T9C5_MAIZE]	16.33	1.33753	0.0157279
A0A1D6E8G8	Bowman-Birk type bran trypsin inhibitor OS=Zea mays GN=ZEAMMB73_Zm00001d003304 PE=3 SV=1 - [A0A1D6E8G8_MAIZE]	30.09	1.33703	0.0158629
A0A1D6HF01	Nucleolar essential protein-related OS=Zea mays GN=100282562 PE=4 SV=1 - [A0A1D6HF01_MAIZE]	5.32	1.33627	0.0160744
A0A1D6IT28	U3 small nucleolar RNA-associated protein 25 OS=Zea mays GN=103640742 PE=4 SV=1 - [A0A1D6IT28_MAIZE]	2.35	1.33511	0.0163978
A1XCI5	Lipoxygenase OS=Zea mays GN=LOX10 PE=2 SV=1 - [A1XCI5_MAIZE]	41.1	1.33507	0.0164083
B4FIA6	Histone H2A OS=Zea mays GN=100194327 PE=2 SV=1 - [B4FIA6_MAIZE]	23.7	1.33364	0.0168174
A6YSM3	PL3K2 OS=Zea mays PE=2 SV=1 - [A6YSM3_MAIZE]	43.71	1.33343	0.0168775
B6SPR5	Fb14 OS=Zea mays GN=100285915 PE=2 SV=1 - [B6SPR5_MAIZE]	17.44	1.3333	0.0169145
B4FHU1	15-cis-zeta-carotene isomerase, chloroplastic OS=Zea mays PE=1 SV=1 - [ZCIS_MAIZE]	4.92	1.33329	0.0169175
B4FN24	Peroxiredoxin-2B OS=Zea mays GN=100272334 PE=2 SV=1 - [B4FN24_MAIZE]	24.07	1.33315	0.0169583
B6TG95	Vignain OS=Zea mays PE=2 SV=1 - [B6TG95_MAIZE]	2.49	1.33208	0.017273
B6SXG6	Putative carbohydrate esterase OS=Zea mays GN=101027111 PE=2 SV=1 - [B6SXG6_MAIZE]	10.64	1.33207	0.0172743
P26301	Enolase 1 OS=Zea mays GN=ENO1 PE=2 SV=1 - [ENO1_MAIZE]	72.87	1.33014	0.017854
B6SME9	Mitochondrial import inner membrane translocase subunit Tim10 OS=Zea mays PE=2 SV=1 - [B6SME9_MAIZE]	30.91	1.3298	0.0179572
A0A1D6FUF5	Stress protein OS=Zea mays GN=100283461 PE=4 SV=1 - [A0A1D6FUF5_MAIZE]	20	1.32953	0.0180423
A0A096RZN2	Carbonic anhydrase1 OS=Zea mays GN=100275493 PE=4 SV=1 - [A0A096RZN2_MAIZE]	69.25	1.32874	0.0182855
Q9FQC2	Glutathione S-transferase GST 17 OS=Zea mays PE=2 SV=1 - [Q9FQC2_MAIZE]	8.92	1.32755	0.0186613
A0A1D6J321	Aconitate hydratase OS=Zea mays GN=ZEAMMB73_Zm00001d024952 PE=3 SV=1 - [A0A1D6J321_MAIZE]	30.83	1.32697	0.0188443
O64909	Glucose-6-phosphate/phosphate translocator 2 OS=Zea mays GN=gpt PE=2 SV=1 - [O64909_MAIZE]	8.27	1.32647	0.0190066
A0A1D6LER8	Glyceraldehyde-3-phosphate dehydrogenase 2, cytosolic OS=Zea mays GN=542718 PE=4 SV=1 - [A0A1D6LER8_MAIZE]	82.52	1.32612	0.019118
C4JAI3	Cyclase family protein OS=Zea mays GN=100502334 PE=2 SV=1 - [C4JAI3_MAIZE]	7.64	1.32567	0.0192653
B6SMW8	Succinate dehydrogenase assembly factor 2 mitochondrial OS=Zea mays GN=103654411 PE=2 SV=1 - [B6SMW8_MAIZE]	24.44	1.32454	0.0196375
B6STP9	Photosystem I reaction center subunit XI OS=Zea mays PE=2 SV=1 - [B6STP9_MAIZE]	10	1.32277	0.0202347
A0A1D6JIH7	Opaque endosperm7 OS=Zea mays GN=ZEAMMB73_Zm00001d026649 PE=4 SV=1 - [A0A1D6JIH7_MAIZE]	15.37	1.32156	0.0206546
A0A1D6JIE4	K(+) efflux antiporter 2 chloroplastic OS=Zea mays GN=100217150 PE=4 SV=1 - [A0A1D6JIE4_MAIZE]	11.81	1.31968	0.0213167
B6TFF3	Putative uncharacterized protein OS=Zea mays PE=2 SV=1 - [B6TFF3_MAIZE]	9.88	1.31939	0.0214229
B6SUD1	Alcohol dehydrogenase 2 OS=Zea mays GN=ZEAMMB73_Zm00001d049059 PE=2 SV=1 - [B6SUD1_MAIZE]	25.86	1.31642	0.0225166
G0YVY6	Beta-D-glucosidase OS=Zea mays PE=2 SV=1 - [G0YVY6_MAIZE]	38.92	1.31601	0.0226726
B4FFN2	Flavonol synthase/flavanone 3-hydroxylase OS=Zea mays PE=2 SV=1 - [B4FFN2_MAIZE]	6.33	1.31571	0.0227861
B6T1A4	Cytochrome c oxidase copper chaperone OS=Zea mays PE=2 SV=1 - [B6T1A4_MAIZE]	9.59	1.31516	0.0229973
B4G1F0	ATP binding protein OS=Zea mays GN=100274496 PE=2 SV=1 - [B4G1F0_MAIZE]	22.22	1.31493	0.0230863
B8A326	Plasma membrane ATPase OS=Zea mays PE=2 SV=1 - [B8A326_MAIZE]	43.01	1.31393	0.0234725
A0A0F7GPD7	Brassinosteroid receptor OS=Zea mays subsp. mays GN=bri1b PE=2 SV=1 - [A0A0F7GPD7_MAIZE]	0.9	1.31336	0.0236972
A0A1D6E3F6	OSJNBa0084K11.8-like protein OS=Zea mays GN=ZEAMMB73_Zm00001d002680 PE=4 SV=1 - [A0A1D6E3F6_MAIZE]	7.71	1.31304	0.0238273
B6TK17	DREPP2 protein OS=Zea mays GN=100283627 PE=2 SV=1 - [B6TK17_MAIZE]	51.46	1.31166	0.0243801
K7TP80	Zinc finger (C3HC4-type RING finger) family protein OS=Zea mays GN=ZEAMMB73_Zm00001d024014 PE=4 SV=1 - [K7TP80_MAIZE]	36.78	1.31115	0.0245867
A0A1D6M6F8	Putative aminotransferase class III superfamily protein OS=Zea mays GN=ZEAMMB73_Zm00001d038453 PE=4 SV=1 - [A0A1D6M6F8_MAIZE]	4.48	1.31053	0.0248423
A0A1D6L840	AAA-ATPase ASD mitochondrial OS=Zea mays GN=103644195 PE=3 SV=1 - [A0A1D6L840_MAIZE]	5.26	1.31033	0.0249256
B4FK45	Metallo-hydrolase/oxidoreductase superfamily protein OS=Zea mays GN=100276924 PE=2 SV=1 - [B4FK45_MAIZE]	9.8	1.30929	0.0253562
B4FPR2	Uncharacterized protein OS=Zea mays PE=2 SV=1 - [B4FPR2_MAIZE]	12.94	1.30869	0.0256098
B8A087	Uncharacterized protein OS=Zea mays PE=2 SV=1 - [B8A087_MAIZE]	12.89	1.30776	0.0260087
B6U463	Subtilisin-chymotrypsin inhibitor-2A OS=Zea mays GN=ZEAMMB73_Zm00001d011079 PE=2 SV=1 - [B6U463_MAIZE]	38.36	1.30768	0.0260429
B6TKK2	Gibberellin receptor GID1L2 OS=Zea mays GN=100283680 PE=2 SV=1 - [B6TKK2_MAIZE]	12.61	1.30732	0.026197
B4FBI6	Fumarylacetoacetase OS=Zea mays GN=100192485 PE=2 SV=1 - [B4FBI6_MAIZE]	17.1	1.30681	0.0264214
B4FJK0	Histone H2A OS=Zea mays GN=100216750 PE=2 SV=1 - [B4FJK0_MAIZE]	33.75	1.30619	0.0266927
B6SNA1	Putative thioredoxin superfamily protein OS=Zea mays GN=100280852 PE=2 SV=1 - [B6SNA1_MAIZE]	9.14	1.3052	0.0271303
A0A1D6MYY5	V-type proton ATPase proteolipid subunit OS=Zea mays GN=ZEAMMB73_Zm00001d041882 PE=3 SV=1 - [A0A1D6MYY5_MAIZE]	24.64	1.30516	0.0271498
Q8L8G5	Nucleosome assembly protein 1 OS=Zea mays GN=nfa102 PE=2 SV=1 - [Q8L8G5_MAIZE]	47.03	1.30512	0.027169
K7V3T9	Uncharacterized protein OS=Zea mays GN=103654538 PE=4 SV=1 - [K7V3T9_MAIZE]	3.6	1.30338	0.0279561
C0PGW3	Soluble epoxide hydrolase OS=Zea mays GN=100191966 PE=2 SV=1 - [C0PGW3_MAIZE]	22.66	1.30301	0.0281248
A0A1D6Q9M6	Aldehyde dehydrogenase2 OS=Zea mays GN=ZEAMMB73_Zm00001d051754 PE=3 SV=1 - [A0A1D6Q9M6_MAIZE]	9.69	1.30261	0.0283116
B4FUT3	Germin-like protein subfamily 1 member 17 OS=Zea mays GN=100273345 PE=2 SV=1 - [B4FUT3_MAIZE]	3.98	1.30243	0.0283976
B6SRY5	Glycosyltransferase OS=Zea mays GN=100281070 PE=2 SV=1 - [B6SRY5_MAIZE]	21.18	1.302	0.0285943
K7UGV0	Zn-finger, RanBP-type, containing protein OS=Zea mays GN=100285397 PE=4 SV=1 - [K7UGV0_MAIZE]	12.83	1.3018	0.0286886
B6TSM7	Bowman-Birk type bran trypsin inhibitor OS=Zea mays PE=2 SV=1 - [B6TSM7_MAIZE]	27.37	1.30132	0.0289153
B6TU74	Putative uncharacterized protein OS=Zea mays PE=2 SV=1 - [B6TU74_MAIZE]	28.61	1.30131	0.0289225
K7UZN5	Putative oxidoreductase, aldo/keto reductase family protein OS=Zea mays GN=ZEAMMB73_Zm00001d011363 PE=4 SV=1 - [K7UZN5_MAIZE]	39.42	1.30087	0.0291315
B4F9I1	Alpha/beta-Hydrolases superfamily protein OS=Zea mays GN=100274448 PE=2 SV=1 - [B4F9I1_MAIZE]	8.12	1.29853	0.030265
C4J4E4	Monodehydroascorbate reductase homolog1 OS=Zea mays GN=100501585 PE=2 SV=1 - [C4J4E4_MAIZE]	51.72	1.29746	0.0307976
B6STN1	IN2-1 protein OS=Zea mays PE=2 SV=1 - [B6STN1_MAIZE]	42.26	1.29726	0.0309008
B6SSH9	Extracellular ribonuclease LE OS=Zea mays GN=100126898 PE=2 SV=1 - [B6SSH9_MAIZE]	42.06	1.29721	0.0309224
A0A1D6MC11	2-oxoglutarate (2OG) and Fe(II)-dependent oxygenase superfamily protein OS=Zea mays GN=100277913 PE=4 SV=1 - [A0A1D6MC11_MAIZE]	4.72	1.29616	0.0314549
C0P9Q7	Uncharacterized protein OS=Zea mays PE=2 SV=1 - [C0P9Q7_MAIZE]	20.21	1.29573	0.0316782
B4FRP8	Plastid-lipid-associated protein 2 OS=Zea mays GN=100284078 PE=2 SV=1 - [B4FRP8_MAIZE]	56.92	1.29451	0.0323091
P00333	Alcohol dehydrogenase 1 OS=Zea mays GN=ADH1 PE=2 SV=1 - [ADH1_MAIZE]	19.53	1.29379	0.0326882
A0A1D6HKY7	Protein CURVATURE THYLAKOID 1D chloroplastic OS=Zea mays GN=ZEAMMB73_Zm00001d018130 PE=4 SV=1 - [A0A1D6HKY7_MAIZE]	24.53	1.29373	0.0327199
A0A1D6NYF1	Restorer of fertility2 OS=Zea mays GN=732806 PE=3 SV=1 - [A0A1D6NYF1_MAIZE]	38.94	1.29298	0.0331194
B6SYB8	Pi starvation-induced protein OS=Zea mays PE=2 SV=1 - [B6SYB8_MAIZE]	38.68	1.29189	0.0337089
B4F9J7	Uncharacterized protein OS=Zea mays GN=100191635 PE=2 SV=1 - [B4F9J7_MAIZE]	25.93	1.29129	0.0340355
B6TNW5	Heme-binding protein 2 OS=Zea mays PE=2 SV=1 - [B6TNW5_MAIZE]	55.5	1.29114	0.0341223
K7URL6	Pyrophosphate-energized vacuolar membrane proton pump 1 OS=Zea mays GN=103654862 PE=3 SV=1 - [K7URL6_MAIZE]	18.25	1.29111	0.0341389
B4FZ10	Dolichyl-diphosphooligosaccharide--protein glycosyltransferase 48 kDa subunit OS=Zea mays GN=100274092 PE=2 SV=1 - [B4FZ10_MAIZE]	19.32	1.29019	0.0346455
A0A1D6M3P0	Alpha/beta-Hydrolases superfamily protein OS=Zea mays GN=100272558 PE=4 SV=1 - [A0A1D6M3P0_MAIZE]	39.66	1.28992	0.0347966
Q8W0V2	Lipoxygenase OS=Zea mays GN=542495 PE=3 SV=1 - [Q8W0V2_MAIZE]	14.81	1.28914	0.0352354
A0A1D6EN58	Uncharacterized protein OS=Zea mays GN=103647315 PE=4 SV=1 - [A0A1D6EN58_MAIZE]	14.69	1.28907	0.0352761
A0A1D6FP68	Ubiquinone biosynthesis O-methyltransferase mitochondrial OS=Zea mays GN=ZEAMMB73_Zm00001d010104 PE=4 SV=1 - [A0A1D6FP68_MAIZE]	3.32	1.28871	0.0354831
C4J0N7	Uncharacterized protein OS=Zea mays PE=2 SV=1 - [C4J0N7_MAIZE]	12.19	1.28823	0.0357532
A0A1D6LUM6	Choline/ethanolaminephosphotransferase 1 OS=Zea mays GN=ZEAMMB73_Zm00001d037115 PE=4 SV=1 - [A0A1D6LUM6_MAIZE]	11.5	1.28809	0.0358371
B4FV85	Uncharacterized protein OS=Zea mays PE=2 SV=1 - [B4FV85_MAIZE]	31.15	1.2871	0.0364074
A0A059Q8F8	ATP synthase subunit b, chloroplastic OS=Zea mays subsp. mays GN=atpF PE=3 SV=1 - [A0A059Q8F8_MAIZE]	39.89	1.2864	0.0368202
C0HDU5	Patatin OS=Zea mays GN=ZEAMMB73_Zm00001d048841 PE=2 SV=1 - [C0HDU5_MAIZE]	20.49	1.28604	0.0370328
A0A1D6NEN5	ABC transporter B family member 9 OS=Zea mays GN=ZEAMMB73_Zm00001d043762 PE=4 SV=1 - [A0A1D6NEN5_MAIZE]	4.24	1.28591	0.0371094
B4FXJ2	Uncharacterized protein OS=Zea mays PE=2 SV=1 - [B4FXJ2_MAIZE]	21.51	1.28581	0.0371685
B4FAF6	Uridine kinase OS=Zea mays GN=100191860 PE=2 SV=1 - [B4FAF6_MAIZE]	2.71	1.28464	0.037872
C0PPH2	Uncharacterized protein OS=Zea mays PE=2 SV=1 - [C0PPH2_MAIZE]	13.73	1.28429	0.0380822
A0A1D6GTY3	Bifunctional inhibitor/lipid-transfer protein/seed storage 2S albumin superfamily protein OS=Zea mays GN=100193410 PE=4 SV=1 - [A0A1D6GTY3_MAIZE]	18.05	1.28422	0.038128
B4G206	DNA-(Apurinic or apyrimidinic site) lyase 2 OS=Zea mays GN=103633096 PE=2 SV=1 - [B4G206_MAIZE]	39.62	1.28406	0.03822
A0A1D6K7T1	Putative serine/threonine-protein kinase OS=Zea mays GN=100280241 PE=4 SV=1 - [A0A1D6K7T1_MAIZE]	5.42	1.28382	0.0383672
B6U0L0	Zeaxanthin epoxidase, chloroplastic OS=Zea mays PE=2 SV=1 - [B6U0L0_MAIZE]	14.05	1.2828	0.0389969
B6T277	Autophagy-related protein 101 OS=Zea mays GN=100275976 PE=2 SV=1 - [B6T277_MAIZE]	4.76	1.28259	0.0391285
Q9SLP6	Ferredoxin OS=Zea mays GN=L-FNRI PE=1 SV=1 - [Q9SLP6_MAIZE]	55.21	1.28193	0.0395381
A0A1D6K8P1	Peptide methionine sulfoxide reductase OS=Zea mays GN=100285733 PE=3 SV=1 - [A0A1D6K8P1_MAIZE]	46.72	1.28185	0.0395945
B6SUH6	Non-cyanogenic beta-glucosidase OS=Zea mays PE=2 SV=1 - [B6SUH6_MAIZE]	22.33	1.28152	0.0397985
C4J4Z2	Uncharacterized protein OS=Zea mays PE=2 SV=1 - [C4J4Z2_MAIZE]	12.01	1.28088	0.0402038
A0A1D6E9B4	Endoplasmic reticulum vesicle transporter protein OS=Zea mays GN=100282412 PE=4 SV=1 - [A0A1D6E9B4_MAIZE]	5	1.28071	0.0403135
B6TEX0	Inositol-1-monophosphatase OS=Zea mays PE=2 SV=1 - [B6TEX0_MAIZE]	34.83	1.27985	0.0408709
A0A1D6G885	Uncharacterized protein OS=Zea mays GN=ZEAMMB73_Zm00001d012339 PE=4 SV=1 - [A0A1D6G885_MAIZE]	32.68	1.27913	0.0413363
A0A1D6HT76	Protein containing PDZ domain a K-box domain and a TPR region OS=Zea mays GN=103631990 PE=4 SV=1 - [A0A1D6HT76_MAIZE]	39.12	1.27909	0.041363
A0A1D6L096	Myelin-associated oligodendrocyte basic protein isoform 1 OS=Zea mays GN=103643842 PE=4 SV=1 - [A0A1D6L096_MAIZE]	19.36	1.27822	0.0419333
B4F9H6	Superoxide dismutase OS=Zea mays GN=100193398 PE=2 SV=1 - [B4F9H6_MAIZE]	36.48	1.27756	0.0423742
A0A1D6KW95	Uncharacterized protein OS=Zea mays GN=103643638 PE=4 SV=1 - [A0A1D6KW95_MAIZE]	4.66	1.27719	0.0426194
A0A1D6EP60	Serine carboxypeptidase-like 19 OS=Zea mays GN=100284785 PE=3 SV=1 - [A0A1D6EP60_MAIZE]	5.02	1.27661	0.0430122
A0A1D6GIR2	Glucan endo-1,3-beta-glucosidase 7 OS=Zea mays GN=ZEAMMB73_Zm00001d013390 PE=3 SV=1 - [A0A1D6GIR2_MAIZE]	2.04	1.27636	0.043182
B6TMI9	Peroxidase OS=Zea mays PE=2 SV=1 - [B6TMI9_MAIZE]	22.22	1.27566	0.0436628
P69449	ATP synthase subunit c, chloroplastic OS=Zea mays GN=atpH PE=3 SV=1 - [ATPH_MAIZE]	11.11	1.27555	0.0437386
C0P489	Putative clathrin assembly protein OS=Zea mays GN=100382088 PE=2 SV=1 - [C0P489_MAIZE]	7.57	1.27515	0.0440162
K7TVP8	Cysteine proteinase inhibitor OS=Zea mays GN=ZEAMMB73_Zm00001d049110 PE=3 SV=1 - [K7TVP8_MAIZE]	31.39	1.2749	0.0441883
B6UGU8	Indole-3-glycerol phosphate synthase OS=Zea mays PE=2 SV=1 - [B6UGU8_MAIZE]	4.66	1.27461	0.0443854
B6SLM7	Uncharacterized protein OS=Zea mays GN=103653993 PE=2 SV=1 - [B6SLM7_MAIZE]	55.14	1.27339	0.0452464
B4FRC8	FAD/NAD(P)-binding oxidoreductase OS=Zea mays GN=100282665 PE=2 SV=1 - [B4FRC8_MAIZE]	54.08	1.27279	0.0456758
A0A1D6KA65	LrgB-like family protein OS=Zea mays GN=ZEAMMB73_Zm00001d030130 PE=4 SV=1 - [A0A1D6KA65_MAIZE]	5.68	1.27261	0.0458048
B4FUA1	Chlorophyll a-b binding protein, chloroplastic OS=Zea mays GN=ZEAMMB73_Zm00001d009589 PE=2 SV=1 - [B4FUA1_MAIZE]	57.36	1.27236	0.0459831
A0A1D6M1F2	Protein BONZAI 3 OS=Zea mays GN=100381409 PE=4 SV=1 - [A0A1D6M1F2_MAIZE]	1.37	1.2716	0.0465295
Q6RW10	Allene oxide synthase OS=Zea mays GN=aos PE=2 SV=1 - [Q6RW10_MAIZE]	55.39	1.27132	0.0467338
K7V6Z1	Putative patellin family protein OS=Zea mays GN=ZEAMMB73_Zm00001d012254 PE=4 SV=1 - [K7V6Z1_MAIZE]	26.8	1.27115	0.0468602
A0A1D6JXJ7	Fructose-1,6-bisphosphatase OS=Zea mays GN=100216767 PE=3 SV=1 - [A0A1D6JXJ7_MAIZE]	44.79	1.27102	0.0469565
A0A1D6QGT0	Vacuolar protein sorting-associated protein 32 homolog 1 OS=Zea mays GN=103654298 PE=3 SV=1 - [A0A1D6QGT0_MAIZE]	5.26	1.27064	0.04723
E3UJZ2	Putative metal-nicotianamine transporter YSL7 OS=Zea mays GN=ysl12 PE=2 SV=1 - [E3UJZ2_MAIZE]	3.06	1.26995	0.0477407
C0P3S3	Calreticulin-3 OS=Zea mays GN=100382232 PE=2 SV=1 - [C0P3S3_MAIZE]	21.67	1.26934	0.0482001
A0A1D6HLS2	Thioredoxin-like 3-1 chloroplastic OS=Zea mays GN=ZEAMMB73_Zm00001d018238 PE=4 SV=1 - [A0A1D6HLS2_MAIZE]	12.77	1.26928	0.048245
A1XCH9	Lipoxygenase OS=Zea mays GN=LOX4 PE=2 SV=1 - [A1XCH9_MAIZE]	19.62	1.26884	0.0485753
A0A1D6QHD5	Calcium-transporting ATPase OS=Zea mays GN=ZEAMMB73_Zm00001d052457 PE=3 SV=1 - [A0A1D6QHD5_MAIZE]	10.49	1.26834	0.0489542
B8A1E3	Uncharacterized protein OS=Zea mays PE=2 SV=1 - [B8A1E3_MAIZE]	5.16	1.26743	0.0496488
A0A1D6QG81	Ferritin OS=Zea mays GN=ZEAMMB73_Zm00001d052316 PE=3 SV=1 - [A0A1D6QG81_MAIZE]	40.78	0.424977	2.33307e-12
B6U3Z0	50S ribosomal protein L21 OS=Zea mays PE=2 SV=1 - [B6U3Z0_MAIZE]	46.38	0.466319	3.97306e-10
A0A1D6L967	PAPA-1-like conserved region family protein OS=Zea mays GN=ZEAMMB73_Zm00001d034597 PE=4 SV=1 - [A0A1D6L967_MAIZE]	2.54	0.477843	1.39731e-09
A0A1D6NZE5	WW domain-containing protein OS=Zea mays GN=100279861 PE=4 SV=1 - [A0A1D6NZE5_MAIZE]	13.64	0.495487	8.42216e-09
U3PB43	CCT protein OS=Zea mays GN=CCT PE=4 SV=1 - [U3PB43_MAIZE]	6.25	0.502521	1.65472e-08
A0A1D6F696	NADH-ubiquinone reductase complex 1 MLRQ subunit OS=Zea mays GN=ZEAMMB73_Zm00001d007411 PE=4 SV=1 - [A0A1D6F696_MAIZE]	3.43	0.516936	6.16945e-08
P29036	Ferritin-1, chloroplastic OS=Zea mays GN=FER1 PE=1 SV=2 - [FRI1_MAIZE]	38.58	0.518796	7.26517e-08
S5TM40	Uncharacterized protein (Fragment) OS=Zea mays PE=2 SV=1 - [S5TM40_MAIZE]	10.98	0.527944	1.59019e-07
C4J357	Uncharacterized protein OS=Zea mays PE=2 SV=1 - [C4J357_MAIZE]	15.71	0.539405	4.05278e-07
B6TL31	Putative uncharacterized protein OS=Zea mays PE=2 SV=1 - [B6TL31_MAIZE]	6.9	0.541706	4.86096e-07
B6T1F1	Ribosomal protein L19 OS=Zea mays GN=542284 PE=2 SV=1 - [B6T1F1_MAIZE]	31.88	0.557075	1.56057e-06
B6SHX8	Putative uncharacterized protein OS=Zea mays PE=2 SV=1 - [B6SHX8_MAIZE]	43.24	0.561767	2.19216e-06
A0A1D6I3J6	RING-H2 finger protein ATL46 OS=Zea mays GN=ZEAMMB73_Zm00001d020323 PE=4 SV=1 - [A0A1D6I3J6_MAIZE]	2.7	0.564	2.57046e-06
B6SIK2	Dehydrin 13 OS=Zea mays GN=ZEAMMB73_Zm00001d033483 PE=2 SV=1 - [B6SIK2_MAIZE]	32	0.572645	4.68834e-06
B4FQQ8	RNA-binding (RRM/RBD/RNP motifs) family protein OS=Zea mays GN=ZEAMMB73_Zm00001d015519 PE=2 SV=1 - [B4FQQ8_MAIZE]	3.52	0.574372	5.27128e-06
A0A1D6G5G3	GYF domain-containing protein OS=Zea mays GN=100280040 PE=4 SV=1 - [A0A1D6G5G3_MAIZE]	1.13	0.591852	1.6403e-05
A0A1D6KA79	CSC1-like protein OS=Zea mays GN=103637742 PE=4 SV=1 - [A0A1D6KA79_MAIZE]	0.99	0.597671	2.34654e-05
A0A1D6GT32	Putative WEB family protein chloroplastic OS=Zea mays GN=ZEAMMB73_Zm00001d014418 PE=4 SV=1 - [A0A1D6GT32_MAIZE]	6.2	0.598142	2.41456e-05
Q41822	Protein Iojap, chloroplastic OS=Zea mays GN=Ij PE=1 SV=1 - [IOJAP_MAIZE]	8.77	0.610601	5.02759e-05
A0A1D6DWH9	Tetratricopeptide repeat (TPR)-like superfamily protein OS=Zea mays GN=103645852 PE=4 SV=1 - [A0A1D6DWH9_MAIZE]	4.81	0.611472	5.28361e-05
B4G1V3	Uncharacterized protein OS=Zea mays PE=2 SV=1 - [B4G1V3_MAIZE]	56.44	0.613134	5.80626e-05
A0A1D6DT56	Protochlorophyllide reductase1 OS=Zea mays GN=100194154 PE=4 SV=1 - [A0A1D6DT56_MAIZE]	59.69	0.614202	6.16677e-05
B4FHK4	Natterin-4 OS=Zea mays GN=103646782 PE=2 SV=1 - [B4FHK4_MAIZE]	48.13	0.621099	9.03349e-05
B6SP93	Histone H1 OS=Zea mays PE=2 SV=1 - [B6SP93_MAIZE]	43.9	0.621713	9.34057e-05
C0PKD9	Chaperonin10 OS=Zea mays GN=100383971 PE=2 SV=1 - [C0PKD9_MAIZE]	31.89	0.623615	0.000103527
B4FZV7	Ribosomal protein L19 OS=Zea mays GN=100274270 PE=2 SV=1 - [B4FZV7_MAIZE]	17.84	0.624199	0.000106829
A0A1D6EXC9	60S ribosomal protein L44 OS=Zea mays GN=103633242 PE=3 SV=1 - [A0A1D6EXC9_MAIZE]	23.08	0.627512	0.000127454
B6U893	Putative uncharacterized protein OS=Zea mays PE=2 SV=1 - [B6U893_MAIZE]	7.38	0.629673	0.000142809
B4FV00	Fasciclin-like arabinogalactan protein 6 OS=Zea mays GN=ZEAMMB73_Zm00001d053288 PE=2 SV=1 - [B4FV00_MAIZE]	10.37	0.633707	0.000176048
B6TDD4	50S ribosomal protein L34 OS=Zea mays GN=100282969 PE=2 SV=1 - [B6TDD4_MAIZE]	4.14	0.634746	0.000185674
A0A1D6K496	RNA-binding protein CP29B chloroplastic OS=Zea mays GN=ZEAMMB73_Zm00001d029325 PE=4 SV=1 - [A0A1D6K496_MAIZE]	8.02	0.639639	0.000237802
A0A1D6Q5B1	Phenylalanine ammonia-lyase OS=Zea mays GN=ZEAMMB73_Zm00001d051161 PE=3 SV=1 - [A0A1D6Q5B1_MAIZE]	53.34	0.640386	0.000246825
B4FSE0	Alba DNA/RNA-binding protein OS=Zea mays GN=100273027 PE=2 SV=1 - [B4FSE0_MAIZE]	11.32	0.640595	0.000249417
B6TQN7	60S acidic ribosomal protein P1 OS=Zea mays PE=2 SV=1 - [B6TQN7_MAIZE]	79.82	0.640632	0.000249866
A0A1D6M9R8	PLASMODESMATA CALLOSE-BINDING PROTEIN 2 OS=Zea mays GN=100279409 PE=4 SV=1 - [A0A1D6M9R8_MAIZE]	7.44	0.647472	0.000349303
B6SIL9	40S ribosomal protein S27a OS=Zea mays PE=2 SV=1 - [B6SIL9_MAIZE]	47.74	0.649538	0.000385695
Q84KR7	Phosphoenolpyruvate carboxylase OS=Zea mays GN=ppc1 PE=2 SV=1 - [Q84KR7_MAIZE]	62.16	0.649591	0.000386681
A0A1D6FS93	Putative methyltransferase PMT23 OS=Zea mays GN=ZEAMMB73_Zm00001d010599 PE=4 SV=1 - [A0A1D6FS93_MAIZE]	2.19	0.652251	0.000438663
B6T681	S-adenosylmethionine synthase OS=Zea mays PE=2 SV=1 - [B6T681_MAIZE]	65.31	0.652289	0.000439452
A0A1D6KQT7	Trihelix transcription factor GT-2 OS=Zea mays GN=ZEAMMB73_Zm00001d032453 PE=4 SV=1 - [A0A1D6KQT7_MAIZE]	1.91	0.652385	0.000441458
B4FIE9	S-adenosylmethionine synthase OS=Zea mays GN=100194360 PE=2 SV=2 - [B4FIE9_MAIZE]	64.97	0.652883	0.000451921
C0P4J0	Uncharacterized protein OS=Zea mays PE=2 SV=1 - [C0P4J0_MAIZE]	2.41	0.654159	0.000479767
P06586	30S ribosomal protein S3, chloroplastic OS=Zea mays GN=rps3 PE=3 SV=1 - [RR3_MAIZE]	33.48	0.654491	0.000487261
B6SQA2	60S ribosomal protein L28 OS=Zea mays PE=2 SV=1 - [B6SQA2_MAIZE]	48.63	0.661368	0.000668121
B4FW18	40S ribosomal protein S28 OS=Zea mays GN=100281083 PE=2 SV=1 - [B4FW18_MAIZE]	49.23	0.661579	0.00067453
B6T1Q3	Costars family protein OS=Zea mays GN=ZEAMMB73_Zm00001d033559 PE=2 SV=1 - [B6T1Q3_MAIZE]	31.03	0.665808	0.000814833
Q41764	Actin-depolymerizing factor 3 OS=Zea mays GN=ADF3 PE=1 SV=1 - [ADF3_MAIZE]	51.08	0.665855	0.000816537
B4F9R4	60S ribosomal protein L2 OS=Zea mays GN=100191681 PE=2 SV=1 - [B4F9R4_MAIZE]	50.77	0.668671	0.000924059
B6SJ21	Guanine nucleotide-binding protein beta subunit-like protein OS=Zea mays GN=100280585 PE=2 SV=1 - [B6SJ21_MAIZE]	36.83	0.66938	0.000953057
A0A1D6PIG1	Inositol-3-phosphate synthase isozyme 1 OS=Zea mays GN=100037797 PE=4 SV=1 - [A0A1D6PIG1_MAIZE]	31.29	0.670642	0.0010067
B8A1R8	5-methyltetrahydropteroyltriglutamate--homocysteine methyltransferase 1 OS=Zea mays GN=541714 PE=2 SV=1 - [B8A1R8_MAIZE]	40.92	0.671245	0.00103325
C0PHT9	Uncharacterized protein OS=Zea mays PE=2 SV=1 - [C0PHT9_MAIZE]	2.78	0.672403	0.00108601
B7ZXQ3	Cysteine proteinases superfamily protein OS=Zea mays GN=ZEAMMB73_Zm00001d023973 PE=2 SV=1 - [B7ZXQ3_MAIZE]	33.24	0.673329	0.00112988
B6T8H1	CRS1 / YhbY domain containing protein OS=Zea mays PE=2 SV=1 - [B6T8H1_MAIZE]	6.18	0.674949	0.00121051
B6SLI1	40S ribosomal protein S30 OS=Zea mays GN=100282946 PE=2 SV=1 - [B6SLI1_MAIZE]	29.03	0.675719	0.0012506
B4FDX6	Uncharacterized protein OS=Zea mays GN=100193132 PE=2 SV=1 - [B4FDX6_MAIZE]	6.6	0.676866	0.00131246
A0A1D6GUT5	Exocyst subunit exo70 family protein G1 OS=Zea mays GN=ZEAMMB73_Zm00001d014642 PE=4 SV=1 - [A0A1D6GUT5_MAIZE]	1.04	0.676974	0.00131843
B4FAD3	Uncharacterized protein OS=Zea mays PE=2 SV=1 - [B4FAD3_MAIZE]	3	0.678835	0.00142509
P25460	40S ribosomal protein S11 OS=Zea mays GN=RPS11 PE=2 SV=1 - [RS11_MAIZE]	35.22	0.682787	0.00167719
B4FKM1	Guanine nucleotide-binding protein beta subunit-like protein OS=Zea mays GN=100216946 PE=2 SV=1 - [B4FKM1_MAIZE]	36.83	0.683138	0.00170141
C0PAC6	Uncharacterized protein OS=Zea mays PE=2 SV=1 - [C0PAC6_MAIZE]	12.08	0.683805	0.00174822
B7ZY77	Uncharacterized protein OS=Zea mays PE=2 SV=1 - [B7ZY77_MAIZE]	4.61	0.685817	0.00189646
A0A1D6E5Z0	Phenylalanine ammonia-lyase OS=Zea mays GN=100384215 PE=3 SV=1 - [A0A1D6E5Z0_MAIZE]	40.4	0.686635	0.00195984
A0A1D6MPT4	H/ACA ribonucleoprotein complex subunit 4 OS=Zea mays GN=103649956 PE=4 SV=1 - [A0A1D6MPT4_MAIZE]	20.73	0.68761	0.00203781
C4J1B2	Uncharacterized protein OS=Zea mays PE=2 SV=1 - [C4J1B2_MAIZE]	1.94	0.687742	0.00204858
B6T0Z9	60S ribosomal protein L27a-3 OS=Zea mays PE=2 SV=1 - [B6T0Z9_MAIZE]	60.69	0.687856	0.00205791
A0A1D6QSE1	Porphobilinogen deaminase chloroplastic OS=Zea mays GN=ZEAMMB73_Zm00001d053807 PE=3 SV=1 - [A0A1D6QSE1_MAIZE]	39.43	0.688404	0.00210326
P12340	30S ribosomal protein S12, chloroplastic OS=Zea mays GN=rps12-A PE=3 SV=2 - [RR12_MAIZE]	12.9	0.688858	0.00214152
A0A1D6MHG1	Ribonuclease III family protein OS=Zea mays GN=100193763 PE=4 SV=1 - [A0A1D6MHG1_MAIZE]	19.23	0.688858	0.00214159
B4FP25	40S ribosomal protein S19 OS=Zea mays GN=103639054 PE=2 SV=1 - [B4FP25_MAIZE]	47.59	0.689496	0.00219638
B4FSA8	GDSL esterase/lipase OS=Zea mays GN=100273015 PE=2 SV=1 - [B4FSA8_MAIZE]	8.55	0.689798	0.00222273
A0A1D6G4R4	RNA-binding protein BRN1 OS=Zea mays GN=ZEAMMB73_Zm00001d011900 PE=4 SV=1 - [A0A1D6G4R4_MAIZE]	4.84	0.692971	0.00251716
B8A1K8	Ferredoxin OS=Zea mays PE=2 SV=1 - [B8A1K8_MAIZE]	19.39	0.693399	0.00255943
B4FYR2	60S ribosomal protein L28 OS=Zea mays GN=100284901 PE=2 SV=1 - [B4FYR2_MAIZE]	60.14	0.693498	0.00256931
P08530	30S ribosomal protein S8, chloroplastic OS=Zea mays GN=rps8 PE=3 SV=1 - [RR8_MAIZE]	54.41	0.695666	0.0027936
A0A1D6J014	Putative cellulose synthase-like family protein OS=Zea mays GN=103641257 PE=3 SV=1 - [A0A1D6J014_MAIZE]	2.04	0.696453	0.00287917
B4FX04	Dolichyl-diphosphooligosaccharide--protein glycosyltransferase subunit DAD1 OS=Zea mays GN=541686 PE=2 SV=1 - [B4FX04_MAIZE]	7.02	0.696977	0.0029374
C0PK59	Uncharacterized protein OS=Zea mays GN=100283310 PE=2 SV=1 - [C0PK59_MAIZE]	48.84	0.697721	0.00302193
B4FL64	Ribosomal protein L19 OS=Zea mays GN=100282430 PE=2 SV=1 - [B4FL64_MAIZE]	38.16	0.698336	0.00309335
A0A1D6KWI5	Chlorophyll a-b binding protein, chloroplastic OS=Zea mays GN=103643653 PE=3 SV=1 - [A0A1D6KWI5_MAIZE]	53.75	0.698471	0.0031092
B4FSE2	Protochlorophyllide reductase B OS=Zea mays GN=100283531 PE=2 SV=1 - [B4FSE2_MAIZE]	47.47	0.698824	0.00315112
B6SYS9	60S ribosomal protein L30 OS=Zea mays GN=100285769 PE=2 SV=1 - [B6SYS9_MAIZE]	49.11	0.699838	0.00327404
B6U0S1	Elongation factor 2 OS=Zea mays GN=100285098 PE=2 SV=1 - [B6U0S1_MAIZE]	43.06	0.700149	0.0033126
P26566	50S ribosomal protein L20, chloroplastic OS=Zea mays GN=rpl20 PE=3 SV=3 - [RK20_MAIZE]	20.17	0.700259	0.00332627
C0HH87	Uncharacterized protein OS=Zea mays PE=2 SV=1 - [C0HH87_MAIZE]	14.22	0.700747	0.00338773
A0A077D360	Cellulose synthase OS=Zea mays GN=CesA13 PE=2 SV=1 - [A0A077D360_MAIZE]	5.61	0.700969	0.00341606
C0HFZ8	Serine/threonine-protein kinase SRK2A OS=Zea mays GN=100193827 PE=2 SV=1 - [C0HFZ8_MAIZE]	12.89	0.701043	0.00342556
K7W5K6	Pectinesterase OS=Zea mays GN=103637955 PE=4 SV=1 - [K7W5K6_MAIZE]	1.17	0.702087	0.00356181
A0A1D6H6V1	Calcium-binding EF hand family protein OS=Zea mays GN=100273434 PE=4 SV=1 - [A0A1D6H6V1_MAIZE]	2.77	0.702286	0.00358819
A0A1D6KUQ7	50S ribosomal protein L28 OS=Zea mays GN=ZEAMMB73_Zm00001d032896 PE=3 SV=1 - [A0A1D6KUQ7_MAIZE]	12.06	0.703208	0.00371327
A0A1D6MI11	Plant cysteine oxidase 2 OS=Zea mays GN=103649652 PE=4 SV=1 - [A0A1D6MI11_MAIZE]	3.23	0.703501	0.00375371
B4FCQ7	Uncharacterized protein OS=Zea mays GN=100192811 PE=2 SV=1 - [B4FCQ7_MAIZE]	4	0.704297	0.00386569
A0A1D6HQL5	Nucleic acid binding OS=Zea mays GN=ZEAMMB73_Zm00001d018606 PE=4 SV=1 - [A0A1D6HQL5_MAIZE]	4.62	0.704557	0.0039029
B6TGT0	60S ribosomal protein L2 OS=Zea mays GN=ZEAMMB73_Zm00001d030691 PE=2 SV=1 - [B6TGT0_MAIZE]	50.57	0.706479	0.0041877
B4G1Q5	50S ribosomal protein L10 chloroplastic OS=Zea mays GN=100274533 PE=2 SV=1 - [B4G1Q5_MAIZE]	42.34	0.707451	0.00433853
A0A1D6PW12	60S ribosomal protein L34-3 OS=Zea mays GN=ZEAMMB73_Zm00001d049552 PE=4 SV=1 - [A0A1D6PW12_MAIZE]	53.76	0.708435	0.00449595
B4F9W3	Chlorophyll a-b binding protein, chloroplastic OS=Zea mays PE=2 SV=1 - [B4F9W3_MAIZE]	38.46	0.708613	0.00452494
P09387	50S ribosomal protein L23, chloroplastic OS=Zea mays GN=rpl23-A PE=3 SV=1 - [RK23_MAIZE]	47.31	0.709142	0.00461212
B7ZXT7	Late embryogenesis abundant (LEA) hydroxyproline-rich glycoprotein family OS=Zea mays GN=100279368 PE=2 SV=1 - [B7ZXT7_MAIZE]	16.67	0.710705	0.00487819
B6TT32	30S ribosomal protein S5 OS=Zea mays PE=2 SV=1 - [B6TT32_MAIZE]	32.39	0.71257	0.00521283
B6TTM2	SWIb domain-containing protein OS=Zea mays PE=2 SV=1 - [B6TTM2_MAIZE]	12.68	0.712937	0.00528098
A0A1D6N984	Ribonuclease III domain protein1 OS=Zea mays GN=ZEAMMB73_Zm00001d043146 PE=4 SV=1 - [A0A1D6N984_MAIZE]	4.29	0.712993	0.00529151
B4FXA9	tRNA/rRNA methyltransferase (SpoU) family protein OS=Zea mays GN=100273751 PE=2 SV=2 - [B4FXA9_MAIZE]	4.37	0.713106	0.00531271
B6U1J2	50S ribosomal protein L11 OS=Zea mays GN=100285173 PE=2 SV=1 - [B6U1J2_MAIZE]	47.93	0.713562	0.0053988
O50016	AP-2 complex subunit sigma OS=Zea mays GN=AP-17 PE=2 SV=1 - [AP2S1_MAIZE]	12.88	0.713837	0.00545138
A0A1D6JX93	Peroxisomal nicotinamide adenine dinucleotide carrier OS=Zea mays GN=100285700 PE=3 SV=1 - [A0A1D6JX93_MAIZE]	38.85	0.714905	0.00565963
C0P6C4	Uncharacterized protein OS=Zea mays PE=2 SV=1 - [C0P6C4_MAIZE]	11.86	0.715773	0.00583406
A0A1D6J8J4	RNA binding (RRM/RBD/RNP motifs) family protein OS=Zea mays GN=ZEAMMB73_Zm00001d025673 PE=4 SV=1 - [A0A1D6J8J4_MAIZE]	4.2	0.717425	0.00617878
B8A046	Phenylalanine ammonia-lyase OS=Zea mays GN=542258 PE=2 SV=1 - [B8A046_MAIZE]	54.34	0.719349	0.00660194
A0A1D6GMZ4	SH3 domain-containing protein 2 OS=Zea mays GN=100272839 PE=4 SV=1 - [A0A1D6GMZ4_MAIZE]	5.18	0.719679	0.00667699
B6T8U0	Plasminogen activator inhibitor 1 RNA-binding protein OS=Zea mays GN=103651256 PE=2 SV=1 - [B6T8U0_MAIZE]	53.44	0.72005	0.00676237
B4FQA5	Histone1a OS=Zea mays GN=541964 PE=2 SV=1 - [B4FQA5_MAIZE]	45.9	0.720869	0.00695374
A0A1D6IIZ8	PLASMODESMATA CALLOSE-BINDING PROTEIN 2 OS=Zea mays GN=ZEAMMB73_Zm00001d022059 PE=4 SV=1 - [A0A1D6IIZ8_MAIZE]	9.26	0.720906	0.00696255
A0A1D6EC46	Double Clp-N motif-containing P-loop nucleoside triphosphate hydrolase superfamily protein OS=Zea mays GN=ZEAMMB73_Zm00001d003894 PE=3 SV=1 - [A0A1D6EC46_MAIZE]	45.39	0.721422	0.00708569
A0A1D6HLV4	Uncharacterized protein OS=Zea mays GN=103627809 PE=4 SV=1 - [A0A1D6HLV4_MAIZE]	2.47	0.72297	0.00746636
B6SUI4	DnaJ protein OS=Zea mays PE=2 SV=1 - [B6SUI4_MAIZE]	2.13	0.725819	0.00821318
K7TT73	40S ribosomal protein S3-1 OS=Zea mays GN=100274348 PE=3 SV=1 - [K7TT73_MAIZE]	71.05	0.726079	0.00828418
A0A1D6MRS7	60S ribosomal protein L29 OS=Zea mays GN=100285060 PE=3 SV=1 - [A0A1D6MRS7_MAIZE]	27.78	0.726166	0.00830812
B4FD90	40S ribosomal protein S19 OS=Zea mays GN=100192949 PE=2 SV=1 - [B4FD90_MAIZE]	45.52	0.727335	0.00863572
B6SIX3	40S ribosomal protein S24 OS=Zea mays GN=100280577 PE=2 SV=1 - [B6SIX3_MAIZE]	27.01	0.727525	0.0086901
B4FSQ4	40S ribosomal protein SA OS=Zea mays GN=100273082 PE=2 SV=1 - [B4FSQ4_MAIZE]	42.26	0.728803	0.00906255
B4FHM5	60S ribosomal protein L37a OS=Zea mays GN=100280675 PE=2 SV=1 - [B4FHM5_MAIZE]	42.39	0.729092	0.00914858
B4FHZ9	Uncharacterized protein OS=Zea mays PE=2 SV=1 - [B4FHZ9_MAIZE]	5.71	0.729496	0.00927016
P09561	30S ribosomal protein S11, chloroplastic OS=Zea mays GN=rps11 PE=3 SV=2 - [RR11_MAIZE]	5.59	0.729875	0.00938553
B4FW07	60S ribosomal protein L36 OS=Zea mays GN=103504721 PE=2 SV=1 - [B4FW07_MAIZE]	42.34	0.730008	0.00942607
B4FUZ9	50S ribosomal protein L15 chloroplastic OS=Zea mays GN=100273366 PE=2 SV=1 - [B4FUZ9_MAIZE]	46.82	0.730069	0.00944498
C0P5X6	Chloroplast ribulose bisphosphate carboxylase/oxygenase activase OS=Zea mays GN=100382265 PE=2 SV=1 - [C0P5X6_MAIZE]	18.57	0.731342	0.00984291
B6SYW9	60S ribosomal protein L21 OS=Zea mays PE=2 SV=1 - [B6SYW9_MAIZE]	30.49	0.731584	0.00992015
Q6VWJ0	Caffeoyl-CoA 3-O-methyltransferase 1 OS=Zea mays GN=ccoaomt1 PE=4 SV=1 - [Q6VWJ0_MAIZE]	32.56	0.732255	0.0101374
A0A1D6L133	Beta-glucosidase 44 OS=Zea mays GN=100274288 PE=3 SV=1 - [A0A1D6L133_MAIZE]	14.36	0.73354	0.0105641
B8A068	S-adenosylmethionine synthase OS=Zea mays GN=100279822 PE=2 SV=1 - [B8A068_MAIZE]	61.46	0.733991	0.0107173
B6SHW0	60S ribosomal protein L6 OS=Zea mays GN=103653691 PE=2 SV=1 - [B6SHW0_MAIZE]	47.95	0.734527	0.010902
B6SSB6	Eukaryotic translation initiation factor 3 subunit I OS=Zea mays GN=100281110 PE=2 SV=1 - [B6SSB6_MAIZE]	25.15	0.735895	0.0113857
Q5EBY7	Heat shock protein 70 (Fragment) OS=Zea mays PE=2 SV=1 - [Q5EBY7_MAIZE]	58.18	0.735904	0.0113889
B6T4J1	50S ribosomal protein L6 OS=Zea mays GN=100282171 PE=2 SV=1 - [B6T4J1_MAIZE]	52.21	0.736787	0.0117109
K7VLV6	Putative nucleolar protein 5-1 OS=Zea mays GN=103639139 PE=4 SV=1 - [K7VLV6_MAIZE]	19.57	0.737398	0.0119378
B4FE06	Uncharacterized protein OS=Zea mays PE=2 SV=1 - [B4FE06_MAIZE]	49.07	0.737963	0.0121511
A0A1D6I0G9	Polyadenylate-binding protein OS=Zea mays GN=100381531 PE=3 SV=1 - [A0A1D6I0G9_MAIZE]	25.5	0.739283	0.0126623
B6ST66	Cytochrome P450 CYP92C5 OS=Zea mays PE=2 SV=1 - [B6ST66_MAIZE]	2.47	0.739835	0.0128814
B4FUA9	60 ribosomal protein L14 OS=Zea mays PE=2 SV=1 - [B4FUA9_MAIZE]	40.3	0.740509	0.013153
C0PIN2	Uncharacterized protein OS=Zea mays PE=2 SV=1 - [C0PIN2_MAIZE]	9.77	0.740729	0.0132424
B6SGI4	Ribosomal protein L37 OS=Zea mays GN=100284994 PE=2 SV=1 - [B6SGI4_MAIZE]	36.17	0.741436	0.0135342
B4FCK9	60S ribosomal protein L22-2 OS=Zea mays GN=100192778 PE=2 SV=1 - [B4FCK9_MAIZE]	56.92	0.741444	0.0135377
C0HIC4	40S ribosomal protein S21 OS=Zea mays GN=103630203 PE=2 SV=1 - [C0HIC4_MAIZE]	32.5	0.743334	0.0143447
B6SZZ5	Putative uncharacterized protein OS=Zea mays PE=2 SV=1 - [B6SZZ5_MAIZE]	9.3	0.743937	0.0146102
C0P6N0	Calcium load-activated calcium channel OS=Zea mays GN=100382332 PE=2 SV=1 - [C0P6N0_MAIZE]	9.55	0.744023	0.0146486
A0A1D6L8J7	Cellulose synthase-5 OS=Zea mays GN=541803 PE=3 SV=1 - [A0A1D6L8J7_MAIZE]	3.08	0.744039	0.0146555
A0A1D6F7R2	GTP-binding family protein OS=Zea mays GN=ZEAMMB73_Zm00001d007639 PE=3 SV=1 - [A0A1D6F7R2_MAIZE]	7.04	0.744455	0.0148416
A0A1D6IZV8	Ramosa 1 enhancer locus 2 OS=Zea mays GN=100381576 PE=4 SV=1 - [A0A1D6IZV8_MAIZE]	7.87	0.74467	0.014939
A0A1D6PQ72	C globular stage isoform 1 OS=Zea mays GN=ZEAMMB73_Zm00001d048804 PE=4 SV=1 - [A0A1D6PQ72_MAIZE]	4.05	0.744948	0.0150649
K7V2L1	Putative RING zinc finger domain superfamily protein OS=Zea mays GN=ZEAMMB73_Zm00001d052640 PE=4 SV=1 - [K7V2L1_MAIZE]	2.36	0.745245	0.0152007
B4FDA7	Ribosomal protein OS=Zea mays GN=100192963 PE=2 SV=1 - [B4FDA7_MAIZE]	16.74	0.745831	0.0154719
B6TFY4	40S ribosomal protein S27 OS=Zea mays PE=2 SV=1 - [B6TFY4_MAIZE]	44.19	0.746102	0.0155986
B6T595	60S ribosomal protein L17 OS=Zea mays GN=100280639 PE=2 SV=1 - [B6T595_MAIZE]	45.03	0.746288	0.0156858
A0A1D6NLQ3	Leunig-related1 OS=Zea mays GN=100383414 PE=4 SV=1 - [A0A1D6NLQ3_MAIZE]	3.08	0.74701	0.0160292
B6SK22	Chalcone-flavonone isomerase family protein OS=Zea mays PE=2 SV=1 - [B6SK22_MAIZE]	16.89	0.747093	0.0160693
B6T8S6	60S ribosomal protein L33-B OS=Zea mays GN=100282547 PE=2 SV=1 - [B6T8S6_MAIZE]	46.43	0.747445	0.0162392
B4FH16	30S ribosomal protein 3 chloroplastic OS=Zea mays GN=100193993 PE=2 SV=1 - [B4FH16_MAIZE]	23.16	0.747466	0.0162493
A0A1D6LXS5	LYST-interacting protein 5-like protein OS=Zea mays GN=100276474 PE=4 SV=1 - [A0A1D6LXS5_MAIZE]	2.49	0.747754	0.0163898
B4FTJ3	50S ribosomal protein L24 OS=Zea mays GN=100273201 PE=2 SV=1 - [B4FTJ3_MAIZE]	18.75	0.74788	0.0164515
B6TH29	Cell division protein ftsZ OS=Zea mays PE=2 SV=1 - [B6TH29_MAIZE]	25.19	0.748072	0.0165459
B6SUE4	50S ribosomal protein L5 OS=Zea mays PE=2 SV=1 - [B6SUE4_MAIZE]	32.35	0.74814	0.0165792
B4FJS3	Protein NETWORKED 4A OS=Zea mays GN=100273891 PE=2 SV=1 - [B4FJS3_MAIZE]	4.67	0.748146	0.0165824
B6SZN2	ATP-dependent Clp protease ATP-binding subunit CLPT1 chloroplastic OS=Zea mays GN=100281862 PE=2 SV=1 - [B6SZN2_MAIZE]	13.48	0.749274	0.0171471
B4FUZ5	30S ribosomal protein S1 OS=Zea mays GN=100283777 PE=2 SV=1 - [B4FUZ5_MAIZE]	44.64	0.749516	0.0172703
A0A1D6ETY9	Protein XAP5 CIRCADIAN TIMEKEEPER OS=Zea mays GN=100279523 PE=4 SV=1 - [A0A1D6ETY9_MAIZE]	9.76	0.749619	0.0173228
A0A1D6HN30	Protein TSS OS=Zea mays GN=103627850 PE=4 SV=1 - [A0A1D6HN30_MAIZE]	23.07	0.750126	0.0175842
A0A1D6FU89	Fasciclin-like arabinogalactan protein 11 OS=Zea mays GN=ZEAMMB73_Zm00001d010832 PE=4 SV=1 - [A0A1D6FU89_MAIZE]	10.19	0.750287	0.0176679
B4FQP4	4-coumarate--CoA ligase 1 OS=Zea mays GN=542166 PE=2 SV=1 - [B4FQP4_MAIZE]	30.63	0.750414	0.017734
A0A1D6JFP8	Tetratricopeptide repeat (TPR)-like superfamily protein OS=Zea mays GN=103642120 PE=4 SV=1 - [A0A1D6JFP8_MAIZE]	5.44	0.750891	0.0179843
A0A1D6N2Z6	Mannosyl-oligosaccharide glucosidase GCS1 OS=Zea mays GN=ZEAMMB73_Zm00001d042335 PE=4 SV=1 - [A0A1D6N2Z6_MAIZE]	2.48	0.750895	0.0179865
B6SSG9	Peroxisomal biogenesis factor 19 OS=Zea mays PE=2 SV=1 - [B6SSG9_MAIZE]	11.51	0.751052	0.0180693
A0A1D6M4E1	Glutathione transferase41 OS=Zea mays GN=ZEAMMB73_Zm00001d038192 PE=4 SV=1 - [A0A1D6M4E1_MAIZE]	8.62	0.751167	0.0181303
B4FAV3	40S ribosomal protein S3a OS=Zea mays GN=103639467 PE=2 SV=1 - [B4FAV3_MAIZE]	58.46	0.751177	0.0181357
Q7DN77	Fatty acid desaturase (Fragment) OS=Zea mays GN=FAD7 PE=2 SV=1 - [Q7DN77_MAIZE]	2.67	0.751202	0.0181489
A0A1D6HQ78	Putative pentatricopeptide repeat-containing protein OS=Zea mays GN=103627912 PE=4 SV=1 - [A0A1D6HQ78_MAIZE]	2.29	0.751667	0.0183978
B8A2J2	Pectin acetylesterase OS=Zea mays PE=2 SV=1 - [B8A2J2_MAIZE]	16.72	0.751967	0.0185601
B6U655	Putative uncharacterized protein OS=Zea mays PE=2 SV=1 - [B6U655_MAIZE]	7.8	0.752006	0.0185815
B4FJT7	Nuclear transport factor 2 (NTF2) family protein with RNA binding (RRM-RBD-RNP motifs) domain OS=Zea mays GN=100216804 PE=2 SV=1 - [B4FJT7_MAIZE]	11.46	0.752637	0.0189263
B4FBF4	Serine hydroxymethyltransferase OS=Zea mays PE=2 SV=1 - [B4FBF4_MAIZE]	43.31	0.752996	0.0191249
P60138	Photosystem II reaction center protein L OS=Zea mays GN=psbL PE=3 SV=1 - [PSBL_MAIZE]	36.84	0.753828	0.0195918
B6TCU8	PP1/PP2A phosphatases pleiotropic regulator PRL1 OS=Zea mays PE=2 SV=1 - [B6TCU8_MAIZE]	1.67	0.754949	0.0202361
B6SM60	50S ribosomal protein L40 OS=Zea mays PE=2 SV=1 - [B6SM60_MAIZE]	6.29	0.756155	0.0209486
P22275	Tubulin alpha-3 chain OS=Zea mays GN=TUBA3 PE=2 SV=1 - [TBA3_MAIZE]	32.44	0.757031	0.0214791
P08527	30S ribosomal protein S14, chloroplastic OS=Zea mays GN=rps14 PE=3 SV=2 - [RR14_MAIZE]	21.36	0.757422	0.0217194
C0PAC4	Uncharacterized protein OS=Zea mays PE=2 SV=1 - [C0PAC4_MAIZE]	3.27	0.758301	0.0222673
B4FB89	RING-H2 finger protein ATL80 OS=Zea mays GN=100192077 PE=2 SV=1 - [B4FB89_MAIZE]	5.32	0.758474	0.022377
B6TIP4	Glucan endo-1,3-beta-glucosidase 4 OS=Zea mays GN=100283474 PE=2 SV=1 - [B6TIP4_MAIZE]	5.26	0.758503	0.0223952
B4FRD8	O-methyltransferase ZRP4 OS=Zea mays GN=100272885 PE=2 SV=1 - [B4FRD8_MAIZE]	11.14	0.758554	0.0224273
B4FTQ9	AP-4 complex subunit sigma OS=Zea mays GN=100285322 PE=2 SV=1 - [B4FTQ9_MAIZE]	5.59	0.758624	0.0224721
B6TZV5	Uncharacterized protein OS=Zea mays GN=ZEAMMB73_Zm00001d024471 PE=2 SV=1 - [B6TZV5_MAIZE]	53.52	0.758914	0.0226563
B6SSV3	Fasciclin-like arabinogalactan protein 7 OS=Zea mays GN=100281174 PE=2 SV=1 - [B6SSV3_MAIZE]	16.48	0.759094	0.0227718
A0A1D6NWE5	Nuclear speckle RNA-binding protein A OS=Zea mays GN=100274945 PE=4 SV=1 - [A0A1D6NWE5_MAIZE]	10.27	0.759779	0.0232153
B4FJH1	RNA-binding (RRM/RBD/RNP motifs) family protein OS=Zea mays GN=ZEAMMB73_Zm00001d031258 PE=2 SV=1 - [B4FJH1_MAIZE]	22.55	0.759987	0.0233508
A0A1D6P848	Sucrose synthase OS=Zea mays GN=542247 PE=3 SV=1 - [A0A1D6P848_MAIZE]	45.52	0.760167	0.0234694
C0P7X7	30S ribosomal protein S6 alpha chloroplastic OS=Zea mays GN=100382451 PE=2 SV=1 - [C0P7X7_MAIZE]	19.82	0.760612	0.0237636
B4FKB3	50S ribosomal protein L31 OS=Zea mays GN=100216899 PE=2 SV=1 - [B4FKB3_MAIZE]	27.69	0.760752	0.0238568
B4F8P0	Eukaryotic aspartyl protease family protein OS=Zea mays GN=100191400 PE=2 SV=1 - [B4F8P0_MAIZE]	10.44	0.761376	0.0242756
A0A1D6FMK2	RNA-binding protein BRN1 OS=Zea mays GN=103635500 PE=4 SV=1 - [A0A1D6FMK2_MAIZE]	8.6	0.761548	0.0243921
A0A1D6LSJ6	3-N-debenzoyl-2-deoxytaxol N-benzoyltransferase OS=Zea mays GN=100286046 PE=4 SV=2 - [A0A1D6LSJ6_MAIZE]	2.09	0.761905	0.0246358
A0A1D6GJW1	Protein-protein interaction regulator family protein OS=Zea mays GN=100191788 PE=4 SV=1 - [A0A1D6GJW1_MAIZE]	4.69	0.762103	0.0247716
A0A1D6DTM5	Anamorsin-like protein OS=Zea mays GN=103645768 PE=4 SV=1 - [A0A1D6DTM5_MAIZE]	30.5	0.762255	0.0248764
B4FS20	Translation elongation factor EF1B/ribosomal protein S6 family protein OS=Zea mays GN=ZEAMMB73_Zm00001d041595 PE=2 SV=1 - [B4FS20_MAIZE]	8.39	0.762538	0.0250724
B6U4G2	TCP transcription factor OS=Zea mays GN=TCP4 PE=2 SV=1 - [B6U4G2_MAIZE]	6.76	0.763043	0.0254248
A0A1D6KTT8	60S ribosomal protein L21-1 OS=Zea mays GN=ZEAMMB73_Zm00001d032760 PE=4 SV=1 - [A0A1D6KTT8_MAIZE]	29.88	0.763178	0.0255201
A0A1D6IX37	Cytochrome b5 isoform B OS=Zea mays GN=ZEAMMB73_Zm00001d023978 PE=3 SV=1 - [A0A1D6IX37_MAIZE]	4.58	0.763303	0.0256084
P02355	30S ribosomal protein S4, chloroplastic OS=Zea mays GN=rps4 PE=3 SV=1 - [RR4_MAIZE]	38.81	0.763401	0.0256778
B4FUB4	60S acidic ribosomal protein P1 OS=Zea mays GN=100282819 PE=2 SV=1 - [B4FUB4_MAIZE]	79.82	0.763441	0.0257061
B6U471	Ribonucleoprotein A OS=Zea mays GN=100285364 PE=2 SV=1 - [B6U471_MAIZE]	41.42	0.763539	0.0257755
B8A2H0	Uncharacterized protein OS=Zea mays PE=2 SV=1 - [B8A2H0_MAIZE]	8.05	0.763567	0.0257956
B6TM74	50S ribosomal protein L27 OS=Zea mays PE=2 SV=1 - [B6TM74_MAIZE]	27.22	0.764076	0.0261593
B6TG30	Putative uncharacterized protein OS=Zea mays PE=2 SV=1 - [B6TG30_MAIZE]	48.48	0.76572	0.0273634
A0A1D6LFD9	LIM domain-containing protein WLIM1 OS=Zea mays GN=541782 PE=4 SV=1 - [A0A1D6LFD9_MAIZE]	12.6	0.765779	0.0274078
A0A1D6KUM0	Splicing factor CC1-like OS=Zea mays GN=100274411 PE=4 SV=1 - [A0A1D6KUM0_MAIZE]	6.76	0.766525	0.0279693
O22424	40S ribosomal protein S4 OS=Zea mays GN=RPS4 PE=2 SV=1 - [RS4_MAIZE]	60	0.766618	0.02804
B6T5P2	CCR4-NOT transcription complex subunit 7 OS=Zea mays PE=2 SV=1 - [B6T5P2_MAIZE]	3.8	0.766785	0.0281678
B6TYR1	Putative uncharacterized protein OS=Zea mays PE=2 SV=1 - [B6TYR1_MAIZE]	7.78	0.766797	0.0281765
B4FZD7	Thylakoid assembly 9 OS=Zea mays GN=ZEAMMB73_Zm00001d013706 PE=2 SV=1 - [B4FZD7_MAIZE]	11	0.767099	0.0284082
A0A172FJK9	Ribosomal protein L2 OS=Zea mays subsp. huehuetenangensis GN=rpl2 PE=3 SV=1 - [A0A172FJK9_ZEAMH]	37.73	0.767515	0.0287296
A0A1D6PKM7	Boron transporter 4 OS=Zea mays GN=ZEAMMB73_Zm00001d048447 PE=4 SV=1 - [A0A1D6PKM7_MAIZE]	1.01	0.768018	0.0291226
B6SMV8	Uncharacterized protein OS=Zea mays GN=100276306 PE=2 SV=1 - [B6SMV8_MAIZE]	18.27	0.768224	0.0292841
B6T5Z2	NAD(P)-binding Rossmann-fold superfamily protein OS=Zea mays GN=100194355 PE=2 SV=1 - [B6T5Z2_MAIZE]	6.4	0.768232	0.0292911
B6TWQ3	Uncharacterized protein OS=Zea mays PE=2 SV=1 - [B6TWQ3_MAIZE]	14.58	0.768341	0.0293766
B6UFF4	Pop3 peptide OS=Zea mays GN=ZEAMMB73_Zm00001d023395 PE=2 SV=1 - [B6UFF4_MAIZE]	44.86	0.768915	0.0298335
B4G0R0	60S ribosomal protein L33-B OS=Zea mays GN=ZEAMMB73_Zm00001d052075 PE=2 SV=1 - [B4G0R0_MAIZE]	40.18	0.768972	0.0298791
A0A1D6PR78	GTP-binding protein hflX OS=Zea mays GN=100281675 PE=4 SV=1 - [A0A1D6PR78_MAIZE]	11.89	0.769518	0.0303193
B4FMB3	Ribosomal protein L15 OS=Zea mays GN=100282218 PE=2 SV=1 - [B4FMB3_MAIZE]	31.37	0.76959	0.0303775
B4FV08	S-adenosyl-L-methionine-dependent methyltransferase superfamily protein OS=Zea mays GN=100272247 PE=2 SV=1 - [B4FV08_MAIZE]	20.73	0.769648	0.0304244
B4FU15	Extensin-like protein OS=Zea mays GN=100273254 PE=2 SV=1 - [B4FU15_MAIZE]	42.86	0.769697	0.0304642
P27723	30S ribosomal protein S16, chloroplastic OS=Zea mays GN=rps16 PE=3 SV=1 - [RR16_MAIZE]	34.12	0.770601	0.0312078
C0P455	60S ribosomal protein L4-1 OS=Zea mays GN=100382075 PE=2 SV=1 - [C0P455_MAIZE]	44.91	0.771293	0.0317864
B4FW42	Uncharacterized protein OS=Zea mays PE=2 SV=1 - [B4FW42_MAIZE]	20.72	0.771447	0.0319166
P08529	50S ribosomal protein L14, chloroplastic OS=Zea mays GN=rpl14 PE=1 SV=2 - [RK14_MAIZE]	73.98	0.772684	0.0329761
A0A1D6EEW2	Natterin-4 OS=Zea mays GN=ZEAMMB73_Zm00001d004342 PE=4 SV=1 - [A0A1D6EEW2_MAIZE]	26.08	0.772927	0.0331876
B4FTF2	Uncharacterized protein OS=Zea mays PE=2 SV=1 - [B4FTF2_MAIZE]	28.14	0.772961	0.0332167
A0A1D6GS25	Chloride conductance regulatory protein ICln OS=Zea mays GN=ZEAMMB73_Zm00001d014327 PE=4 SV=1 - [A0A1D6GS25_MAIZE]	10.19	0.772975	0.0332295
A0A1D6JXE5	LIM domain-containing protein WLIM2b OS=Zea mays GN=100281283 PE=4 SV=1 - [A0A1D6JXE5_MAIZE]	12.6	0.773228	0.0334509
B4FNE5	Proline-rich spliceosome-associated (PSP) family protein OS=Zea mays GN=100272396 PE=2 SV=1 - [B4FNE5_MAIZE]	2.06	0.773694	0.0338619
A0A1D6IN03	Pectinesterase OS=Zea mays GN=103633554 PE=4 SV=1 - [A0A1D6IN03_MAIZE]	2.48	0.773817	0.0339705
B6T5F2	60S ribosomal protein L13 OS=Zea mays GN=100282254 PE=2 SV=1 - [B6T5F2_MAIZE]	33.17	0.773851	0.0340015
B6TX66	Fasciclin-like arabinogalactan protein 10 OS=Zea mays PE=2 SV=1 - [B6TX66_MAIZE]	3.37	0.774336	0.034435
A0A1D6ME00	TATA-binding protein-associated factor BTAF1 OS=Zea mays GN=103630794 PE=4 SV=1 - [A0A1D6ME00_MAIZE]	1.35	0.774385	0.0344788
A0A1D6FMF9	Peptidase S24/S26A/S26B/S26C family protein OS=Zea mays GN=100191345 PE=4 SV=1 - [A0A1D6FMF9_MAIZE]	18.35	0.774734	0.0347939
B6SJY2	Putative uncharacterized protein OS=Zea mays PE=2 SV=1 - [B6SJY2_MAIZE]	37.96	0.775179	0.0351989
B4G1B5	Dirigent protein OS=Zea mays PE=2 SV=1 - [B4G1B5_MAIZE]	55.45	0.775379	0.0353827
B6T6V4	Putative uncharacterized protein OS=Zea mays PE=2 SV=1 - [B6T6V4_MAIZE]	4.55	0.775643	0.0356254
A0A1D6PWA1	Uncharacterized protein OS=Zea mays GN=ZEAMMB73_Zm00001d049582 PE=4 SV=1 - [A0A1D6PWA1_MAIZE]	7.73	0.775658	0.0356393
K7V287	Pentatricopeptide repeat-containing protein OS=Zea mays GN=100381976 PE=4 SV=1 - [K7V287_MAIZE]	6.25	0.775753	0.0357276
B4FVJ0	60S ribosomal protein L4-1 OS=Zea mays GN=ZEAMMB73_Zm00001d007824 PE=2 SV=1 - [B4FVJ0_MAIZE]	49.26	0.775864	0.0358306
B6TQC5	Peptidyl-prolyl cis-trans isomerase OS=Zea mays GN=100284136 PE=2 SV=1 - [B6TQC5_MAIZE]	6.45	0.776249	0.0361887
Q84VR3	50S ribosomal protein L35 (Fragment) OS=Zea mays GN=prpl35-1 PE=3 SV=1 - [Q84VR3_MAIZE]	26.32	0.776272	0.0362102
A0A1D6M323	Ribosomal protein OS=Zea mays GN=100283907 PE=3 SV=1 - [A0A1D6M323_MAIZE]	52.17	0.776648	0.036564
A0A1D6N7U3	Ureidoglycolate hydrolase OS=Zea mays GN=ZEAMMB73_Zm00001d042976 PE=4 SV=1 - [A0A1D6N7U3_MAIZE]	4.82	0.7768	0.0367075
B6UHI1	Harpin-induced protein OS=Zea mays PE=2 SV=1 - [B6UHI1_MAIZE]	10.92	0.776969	0.0368677
C0P6L9	Uncharacterized protein OS=Zea mays PE=2 SV=1 - [C0P6L9_MAIZE]	35.05	0.777128	0.0370182
O24626	Fatty acid desaturase (Fragment) OS=Zea mays GN=FAD8 PE=2 SV=1 - [O24626_MAIZE]	3.77	0.777144	0.037034
A0A1D6QHC5	RNA-binding (RRM/RBD/RNP motifs) family protein OS=Zea mays GN=100279765 PE=4 SV=1 - [A0A1D6QHC5_MAIZE]	11.09	0.777181	0.0370688
C0PAC2	Uncharacterized protein OS=Zea mays PE=2 SV=1 - [C0PAC2_MAIZE]	22.12	0.777393	0.0372717
B6T125	COX VIIa-like protein OS=Zea mays PE=2 SV=1 - [B6T125_MAIZE]	43.28	0.777448	0.0373242
B6U6K9	Autophagy-related protein 3 OS=Zea mays PE=2 SV=1 - [B6U6K9_MAIZE]	4.5	0.777487	0.0373613
A0A1D6LCP2	Rhodanese-like domain-containing protein 8 chloroplastic OS=Zea mays GN=ZEAMMB73_Zm00001d034932 PE=4 SV=1 - [A0A1D6LCP2_MAIZE]	1.2	0.777689	0.0375562
A0A1D6K5M3	Nuclear transcription factor Y subunit B-2 OS=Zea mays GN=ZEAMMB73_Zm00001d029505 PE=4 SV=1 - [A0A1D6K5M3_MAIZE]	13.06	0.778058	0.0379124
B6TIB2	Calmodulin binding protein OS=Zea mays GN=100283426 PE=2 SV=1 - [B6TIB2_MAIZE]	18.81	0.778469	0.0383135
B6SX84	Plastid-specific ribosomal protein 6 OS=Zea mays GN=100284517 PE=2 SV=1 - [B6SX84_MAIZE]	6.61	0.778706	0.0385463
B6U3H8	Lipid transfer protein OS=Zea mays PE=2 SV=1 - [B6U3H8_MAIZE]	5.62	0.778853	0.0386914
C4J0S6	DOF30 transcription factor OS=Zea mays GN=100501071 PE=2 SV=1 - [C4J0S6_MAIZE]	3.69	0.779055	0.0388911
Q9XFG4	Putative transcription repressor maize TRM protein OS=Zea mays GN=trm PE=2 SV=1 - [Q9XFG4_MAIZE]	3.03	0.779086	0.0389217
A0A1D6JHX0	Magnesium-chelatase subunit ChlH chloroplastic OS=Zea mays GN=ZEAMMB73_Zm00001d026603 PE=4 SV=1 - [A0A1D6JHX0_MAIZE]	20.89	0.779154	0.0389889
Q6VWG5	O-methyltransferase OS=Zea mays GN=comt PE=3 SV=1 - [Q6VWG5_MAIZE]	44.51	0.779629	0.0394629
C0PH34	60S ribosomal protein L6 OS=Zea mays GN=ZEAMMB73_Zm00001d017047 PE=2 SV=1 - [C0PH34_MAIZE]	53.88	0.779665	0.0394989
A0A1D6G4P6	RNA-binding (RRM/RBD/RNP motifs) family protein OS=Zea mays GN=100193201 PE=4 SV=1 - [A0A1D6G4P6_MAIZE]	14.22	0.779669	0.0395029
A0A1D6HB17	Gibberellin receptor GID1L2 OS=Zea mays GN=100282074 PE=4 SV=1 - [A0A1D6HB17_MAIZE]	2.4	0.779747	0.0395816
B4FAZ7	50S ribosomal protein L13 OS=Zea mays PE=2 SV=1 - [B4FAZ7_MAIZE]	44.4	0.779959	0.0397946
B6UH09	40S ribosomal protein S14 OS=Zea mays PE=2 SV=1 - [B6UH09_MAIZE]	44	0.78038	0.0402213
B6SZ34	30S ribosomal protein S9 OS=Zea mays PE=2 SV=1 - [B6SZ34_MAIZE]	29.41	0.780758	0.0406071
B4FDE1	Eukaryotic translation initiation factor 5A OS=Zea mays GN=100192991 PE=2 SV=1 - [B4FDE1_MAIZE]	29.38	0.780861	0.0407132
B4FMB0	Uncharacterized protein OS=Zea mays PE=2 SV=1 - [B4FMB0_MAIZE]	5.05	0.781098	0.0409569
A0A1D6LDB9	Uncharacterized protein OS=Zea mays GN=ZEAMMB73_Zm00001d034970 PE=4 SV=1 - [A0A1D6LDB9_MAIZE]	5.83	0.781195	0.0410581
A0A1D6J2F1	Discordia 1 OS=Zea mays GN=103641393 PE=4 SV=1 - [A0A1D6J2F1_MAIZE]	7.91	0.781197	0.0410595
B4FKH2	60S ribosomal protein L24 OS=Zea mays GN=100283762 PE=2 SV=1 - [B4FKH2_MAIZE]	39.62	0.781377	0.0412467
B6TEX4	Sugar transport protein 5 OS=Zea mays PE=2 SV=1 - [B6TEX4_MAIZE]	3.94	0.781966	0.0418614
B4G029	HXXXD-type acyl-transferase family protein OS=Zea mays GN=100283365 PE=2 SV=1 - [B4G029_MAIZE]	5.52	0.782747	0.0426881
B6SS02	Plastidic phosphate translocator-like protein1 OS=Zea mays PE=2 SV=1 - [B6SS02_MAIZE]	4.23	0.782899	0.0428508
A0A1D6JFP2	Bifunctional inhibitor/lipid-transfer protein/seed storage 2S albumin superfamily protein OS=Zea mays GN=ZEAMMB73_Zm00001d026436 PE=4 SV=1 - [A0A1D6JFP2_MAIZE]	24.02	0.782958	0.0429142
K7UDG8	Ferredoxin-related OS=Zea mays GN=100276332 PE=4 SV=1 - [K7UDG8_MAIZE]	27.8	0.78353	0.0435312
B6UB13	Blue copper protein OS=Zea mays PE=2 SV=1 - [B6UB13_MAIZE]	17.54	0.783624	0.0436324
A0A1D6IAX6	High mobility group B protein 2 OS=Zea mays GN=ZEAMMB73_Zm00001d021433 PE=4 SV=1 - [A0A1D6IAX6_MAIZE]	5.88	0.783871	0.0439018
Q9XE93	Exhydrolase II OS=Zea mays PE=2 SV=1 - [Q9XE93_MAIZE]	20.98	0.78489	0.045025
B4FZB8	Signal recognition particle 54 kDa protein chloroplastic OS=Zea mays GN=100274153 PE=2 SV=1 - [B4FZB8_MAIZE]	32.01	0.785086	0.0452435
B8A2Q7	Uncharacterized protein OS=Zea mays PE=2 SV=1 - [B8A2Q7_MAIZE]	6.47	0.785328	0.0455147
K7VT58	Fasciclin-like arabinogalactan protein 7 OS=Zea mays GN=ZEAMMB73_Zm00001d009567 PE=4 SV=1 - [K7VT58_MAIZE]	17.02	0.785442	0.0456426
K7V5J0	Cwf21 OS=Zea mays GN=103654761 PE=4 SV=1 - [K7V5J0_MAIZE]	1.25	0.786307	0.0466243
B6UGP9	40S ribosomal protein S15 OS=Zea mays PE=2 SV=1 - [B6UGP9_MAIZE]	32.68	0.786397	0.0467269
B6UGS8	Anthranilate synthase component II OS=Zea mays PE=2 SV=1 - [B6UGS8_MAIZE]	16.55	0.786492	0.0468357
A0A1D6G3P7	Methylsterol monooxygenase 2-2 OS=Zea mays GN=100282050 PE=3 SV=1 - [A0A1D6G3P7_MAIZE]	5	0.786503	0.046849
A0A1D6GWN0	General transcription factor 2-related zinc finger protein OS=Zea mays GN=ZEAMMB73_Zm00001d014839 PE=4 SV=1 - [A0A1D6GWN0_MAIZE]	2.05	0.786661	0.0470309
B4FIE5	Nascent polypeptide-associated complex subunit beta OS=Zea mays GN=105667212 PE=2 SV=1 - [B4FIE5_MAIZE]	73.94	0.786994	0.0474151
A0A1X7YFA4	Uncharacterized protein OS=Zea mays PE=4 SV=1 - [A0A1X7YFA4_MAIZE]	2.6	0.78701	0.0474335
A0A1D6EZP9	RNA-binding (RRM/RBD/RNP motifs) family protein OS=Zea mays GN=103647784 PE=4 SV=1 - [A0A1D6EZP9_MAIZE]	4.91	0.787029	0.0474562
B4G1D7	DNA-damage-repair/toleration protein DRT100 OS=Zea mays GN=ZEAMMB73_Zm00001d031434 PE=2 SV=1 - [B4G1D7_MAIZE]	3.67	0.787376	0.0478606
A0A1D6M2W3	Heavy metal transport/detoxification superfamily protein OS=Zea mays GN=ZEAMMB73_Zm00001d038047 PE=4 SV=1 - [A0A1D6M2W3_MAIZE]	37.27	0.787507	0.0480139
K7U8Z5	Embryogenesis transmembrane protein-like OS=Zea mays GN=103652749 PE=4 SV=1 - [K7U8Z5_MAIZE]	1.46	0.787856	0.0484241
B4FYQ7	Early nodulin-like protein 16 OS=Zea mays GN=100274039 PE=2 SV=1 - [B4FYQ7_MAIZE]	19.49	0.788676	0.0493986

## Sheet: L-3Pi vs L-CK显著性差异分析
Accession	Description	Coverage	L-3Pi/L-CK	Significance A
A0A1D6HEH7	DEAD-box ATP-dependent RNA helicase 8 OS=Zea mays GN=100194030 PE=3 SV=1 - [A0A1D6HEH7_MAIZE]	4.44	1.91113	2.11966e-42
A0A1D6N2L9	Uncharacterized protein OS=Zea mays GN=103630299 PE=4 SV=1 - [A0A1D6N2L9_MAIZE]	1.63	1.81724	2.75918e-36
B6SY24	BHLH transcription factor OS=Zea mays PE=2 SV=1 - [B6SY24_MAIZE]	1.99	1.72598	1.53112e-30
A0A1D6KZ34	Protein P21 OS=Zea mays GN=100281135 PE=4 SV=1 - [A0A1D6KZ34_MAIZE]	4.78	1.62698	1.37611e-24
B4FIA6	Histone H2A OS=Zea mays GN=100194327 PE=2 SV=1 - [B4FIA6_MAIZE]	23.7	1.58781	2.50235e-22
B8A260	Uncharacterized protein OS=Zea mays PE=2 SV=1 - [B8A260_MAIZE]	28.13	1.52226	1.08984e-18
B6T6K3	Induced stolen tip protein TUB8 OS=Zea mays PE=2 SV=1 - [B6T6K3_MAIZE]	33.79	1.49085	5.12443e-17
B4FA32	Peroxidase OS=Zea mays GN=100191769 PE=2 SV=1 - [B4FA32_MAIZE]	12.35	1.46889	7.07299e-16
C4JAF2	CASP-like protein 4A2 OS=Zea mays PE=2 SV=1 - [CSPLE_MAIZE]	4.3	1.45035	6.18518e-15
Q05566	50S ribosomal protein L32, chloroplastic OS=Zea mays GN=rpl32 PE=3 SV=3 - [RK32_MAIZE]	28.81	1.44956	6.78105e-15
B6SIV8	Histone H3 OS=Zea mays GN=107648867 PE=2 SV=1 - [B6SIV8_MAIZE]	56.62	1.41677	2.79856e-13
A0A1D6G5G3	GYF domain-containing protein OS=Zea mays GN=100280040 PE=4 SV=1 - [A0A1D6G5G3_MAIZE]	1.13	1.38184	1.24684e-11
B4FAQ9	DREPP4 protein OS=Zea mays GN=100191938 PE=2 SV=1 - [B4FAQ9_MAIZE]	87.2	1.3719	3.55112e-11
A0A1D6LDI0	Putative 1-phosphatidylinositol-4-phosphate 5-kinase/ zinc ion binding family OS=Zea mays GN=103628939 PE=4 SV=1 - [A0A1D6LDI0_MAIZE]	1.15	1.35215	2.71198e-10
Q2XX18	Non-specific lipid-transfer protein (Fragment) OS=Zea mays subsp. parviglumis GN=plt1 PE=3 SV=1 - [Q2XX18_ZEAMP]	60.55	1.33442	1.59281e-09
B4FID8	Protein RER1B OS=Zea mays GN=ZEAMMB73_Zm00001d036443 PE=2 SV=1 - [B4FID8_MAIZE]	4.81	1.31461	1.07955e-08
A0A1D6J1M9	PTI1-like tyrosine-protein kinase 3 OS=Zea mays GN=100278997 PE=4 SV=1 - [A0A1D6J1M9_MAIZE]	10.29	1.31395	1.14898e-08
B6SJN8	Histone H3 OS=Zea mays PE=2 SV=1 - [B6SJN8_MAIZE]	56.62	1.31148	1.45041e-08
A0A1D6I3J6	RING-H2 finger protein ATL46 OS=Zea mays GN=ZEAMMB73_Zm00001d020323 PE=4 SV=1 - [A0A1D6I3J6_MAIZE]	2.7	1.31118	1.49223e-08
A0A1D6QGH7	Peroxidase OS=Zea mays GN=100192105 PE=3 SV=1 - [A0A1D6QGH7_MAIZE]	3.86	1.30395	2.93372e-08
A0A1D6LA47	Mitochondrial import inner membrane translocase subunit Tim10 OS=Zea mays GN=100285900 PE=3 SV=1 - [A0A1D6LA47_MAIZE]	23.94	1.29867	4.78088e-08
B4FFM6	Tropinone reductase-like protein OS=Zea mays GN=100273624 PE=2 SV=1 - [B4FFM6_MAIZE]	4.56	1.2952	6.56994e-08
A0A1D6KKU1	La-related protein 6B OS=Zea mays GN=103643076 PE=4 SV=1 - [A0A1D6KKU1_MAIZE]	6.28	1.29454	6.97725e-08
B6SKR4	Cytochrome c OS=Zea mays PE=2 SV=1 - [B6SKR4_MAIZE]	49.11	1.29206	8.74019e-08
A0A1D6I2Y3	Uncharacterized protein OS=Zea mays GN=ZEAMMB73_Zm00001d020224 PE=4 SV=1 - [A0A1D6I2Y3_MAIZE]	11.88	1.29095	9.66207e-08
B6TGS7	Cytochrome c OS=Zea mays GN=100501351 PE=2 SV=1 - [B6TGS7_MAIZE]	41.07	1.28959	1.09244e-07
B4FDA7	Ribosomal protein OS=Zea mays GN=100192963 PE=2 SV=1 - [B4FDA7_MAIZE]	16.74	1.28947	1.10405e-07
B4FV56	Osmotin-like protein OSM34 OS=Zea mays GN=100273384 PE=2 SV=1 - [B4FV56_MAIZE]	14.04	1.28746	1.32353e-07
B6T2K5	60S ribosomal protein L35 OS=Zea mays GN=100282013 PE=2 SV=1 - [B6T2K5_MAIZE]	37.4	1.28709	1.36755e-07
B6STV9	40S ribosomal protein S5 OS=Zea mays PE=2 SV=1 - [B6STV9_MAIZE]	28.03	1.28586	1.52718e-07
B6T8R3	40S ribosomal protein S10 OS=Zea mays PE=2 SV=1 - [B6T8R3_MAIZE]	35.16	1.28576	1.54131e-07
B6SUE5	Serine/threonine kinase-like protein OS=Zea mays PE=2 SV=1 - [B6SUE5_MAIZE]	10.86	1.28426	1.76139e-07
Q84VR3	50S ribosomal protein L35 (Fragment) OS=Zea mays GN=prpl35-1 PE=3 SV=1 - [Q84VR3_MAIZE]	26.32	1.28102	2.34979e-07
B6SM71	Uncharacterized protein OS=Zea mays PE=2 SV=1 - [B6SM71_MAIZE]	60.87	1.26773	7.48525e-07
B6TR38	Basic endochitinase A OS=Zea mays GN=100284192 PE=2 SV=1 - [B6TR38_MAIZE]	2.4	1.26337	1.08653e-06
B6T692	Surfactant protein B containing protein OS=Zea mays PE=2 SV=1 - [B6T692_MAIZE]	7.23	1.2624	1.17943e-06
B6SKZ7	Putative uncharacterized protein OS=Zea mays PE=2 SV=1 - [B6SKZ7_MAIZE]	9.59	1.26177	1.2444e-06
A0A1D6LFE6	40S ribosomal protein S29 OS=Zea mays GN=ZEAMMB73_Zm00001d035312 PE=4 SV=1 - [A0A1D6LFE6_MAIZE]	30.77	1.25411	2.36495e-06
B6SIX3	40S ribosomal protein S24 OS=Zea mays GN=100280577 PE=2 SV=1 - [B6SIX3_MAIZE]	27.01	1.25346	2.49682e-06
A0A1D6MMA1	Uncharacterized protein OS=Zea mays GN=100281945 PE=4 SV=1 - [A0A1D6MMA1_MAIZE]	46.91	1.25217	2.77707e-06
B4FR87	Uncharacterized protein OS=Zea mays PE=2 SV=1 - [B4FR87_MAIZE]	18.04	1.2518	2.86305e-06
A0A1D6GWN0	General transcription factor 2-related zinc finger protein OS=Zea mays GN=ZEAMMB73_Zm00001d014839 PE=4 SV=1 - [A0A1D6GWN0_MAIZE]	2.05	1.2437	5.54967e-06
B6T1A4	Cytochrome c oxidase copper chaperone OS=Zea mays PE=2 SV=1 - [B6T1A4_MAIZE]	9.59	1.24012	7.40275e-06
A0A1D6GQ95	Uncharacterized protein OS=Zea mays GN=103626206 PE=4 SV=1 - [A0A1D6GQ95_MAIZE]	3.95	1.23528	1.08832e-05
C0PIJ2	Uncharacterized protein OS=Zea mays PE=2 SV=1 - [C0PIJ2_MAIZE]	16.26	1.23454	1.15389e-05
B6U361	CASP-like protein 1D1 OS=Zea mays PE=2 SV=1 - [CSPL3_MAIZE]	7.92	1.23303	1.299e-05
B6SI29	Histone H2A OS=Zea mays GN=100501869 PE=2 SV=1 - [B6SI29_MAIZE]	24.84	1.23194	1.41496e-05
B4G0B0	Bifunctional inhibitor/lipid-transfer protein/seed storage 2S albumin superfamily protein OS=Zea mays GN=100281936 PE=2 SV=1 - [B4G0B0_MAIZE]	7.56	1.22864	1.83094e-05
A0A1D6EXC9	60S ribosomal protein L44 OS=Zea mays GN=103633242 PE=3 SV=1 - [A0A1D6EXC9_MAIZE]	23.08	1.228	1.92375e-05
B4FFX7	Proteasome subunit alpha type OS=Zea mays GN=100193683 PE=2 SV=1 - [B4FFX7_MAIZE]	55.74	1.22799	1.92437e-05
B4FUT3	Germin-like protein subfamily 1 member 17 OS=Zea mays GN=100273345 PE=2 SV=1 - [B4FUT3_MAIZE]	3.98	1.22759	1.98486e-05
P24993	Photosystem II reaction center protein H OS=Zea mays GN=psbH PE=1 SV=2 - [PSBH_MAIZE]	41.1	1.22547	2.33763e-05
A0A1D6FSD2	40S ribosomal protein S26 OS=Zea mays GN=100284808 PE=3 SV=1 - [A0A1D6FSD2_MAIZE]	20	1.21949	3.6874e-05
B6STM9	Transcription factor HY5 OS=Zea mays PE=2 SV=1 - [B6STM9_MAIZE]	12.14	1.21718	4.38669e-05
B4FW06	40S ribosomal protein S10-1 OS=Zea mays GN=100273505 PE=2 SV=1 - [B4FW06_MAIZE]	36.31	1.21709	4.4188e-05
B6SPE0	Uncharacterized protein OS=Zea mays PE=2 SV=1 - [B6SPE0_MAIZE]	17.39	1.21675	4.53307e-05
Q9SWI6	50S ribosomal protein L29, chloroplastic OS=Zea mays GN=RPL29 PE=2 SV=1 - [RK29_MAIZE]	26.71	1.21651	4.61347e-05
B4FPE4	V-type proton ATPase subunit G OS=Zea mays PE=2 SV=1 - [B4FPE4_MAIZE]	73.64	1.21426	5.4563e-05
B6TXJ8	Glycoside hydrolase, family 28 OS=Zea mays PE=2 SV=1 - [B6TXJ8_MAIZE]	4.78	1.21405	5.54144e-05
B6TDD4	50S ribosomal protein L34 OS=Zea mays GN=100282969 PE=2 SV=1 - [B6TDD4_MAIZE]	4.14	1.21369	5.69436e-05
A0A1D6E8G8	Bowman-Birk type bran trypsin inhibitor OS=Zea mays GN=ZEAMMB73_Zm00001d003304 PE=3 SV=1 - [A0A1D6E8G8_MAIZE]	30.09	1.21357	5.74469e-05
B6UFY2	Putative uncharacterized protein OS=Zea mays PE=2 SV=1 - [B6UFY2_MAIZE]	34.29	1.21313	5.93407e-05
B4FJK0	Histone H2A OS=Zea mays GN=100216750 PE=2 SV=1 - [B4FJK0_MAIZE]	33.75	1.21275	6.10236e-05
A0A096SQT8	Uncharacterized protein OS=Zea mays GN=103632832 PE=4 SV=1 - [A0A096SQT8_MAIZE]	10.23	1.21081	7.03977e-05
A0A1D6J0U9	OSJNBa0089E12.13-like protein OS=Zea mays GN=ZEAMMB73_Zm00001d024653 PE=4 SV=1 - [A0A1D6J0U9_MAIZE]	1.96	1.20865	8.25075e-05
B4FBD6	Ribonuclease 1 OS=Zea mays GN=100192110 PE=2 SV=1 - [B4FBD6_MAIZE]	16.16	1.20173	0.000135963
A0A1D6N309	Dynamin-related protein 3A OS=Zea mays GN=100383931 PE=3 SV=1 - [A0A1D6N309_MAIZE]	16.03	1.20072	0.000146126
B4FZ86	Histone H2A OS=Zea mays GN=100274138 PE=2 SV=1 - [B4FZ86_MAIZE]	17.91	1.20057	0.000147741
B6TAI5	Deoxyhypusine synthase OS=Zea mays GN=dhs1 PE=2 SV=1 - [B6TAI5_MAIZE]	3.51	1.20056	0.000147809
B6T595	60S ribosomal protein L17 OS=Zea mays GN=100280639 PE=2 SV=1 - [B6T595_MAIZE]	45.03	1.20011	0.000152571
A0A1D6KTU3	RPM1 interacting protein 13 OS=Zea mays GN=100277964 PE=4 SV=1 - [A0A1D6KTU3_MAIZE]	1.39	0.392775	5.12085e-75
A0A1D6NZE5	WW domain-containing protein OS=Zea mays GN=100279861 PE=4 SV=1 - [A0A1D6NZE5_MAIZE]	13.64	0.466024	9.05728e-51
A0A077D360	Cellulose synthase OS=Zea mays GN=CesA13 PE=2 SV=1 - [A0A077D360_MAIZE]	5.61	0.620553	5.86485e-21
K7V2L1	Putative RING zinc finger domain superfamily protein OS=Zea mays GN=ZEAMMB73_Zm00001d052640 PE=4 SV=1 - [K7V2L1_MAIZE]	2.36	0.681464	3.92285e-14
B4FB26	Uncharacterized protein OS=Zea mays PE=2 SV=1 - [B4FB26_MAIZE]	1.04	0.685171	8.81298e-14
A0A1D6KWI5	Chlorophyll a-b binding protein, chloroplastic OS=Zea mays GN=103643653 PE=3 SV=1 - [A0A1D6KWI5_MAIZE]	53.75	0.690613	2.8135e-13
B4F9W3	Chlorophyll a-b binding protein, chloroplastic OS=Zea mays PE=2 SV=1 - [B4F9W3_MAIZE]	38.46	0.699553	1.76602e-12
C4J1B2	Uncharacterized protein OS=Zea mays PE=2 SV=1 - [C4J1B2_MAIZE]	1.94	0.705002	5.19109e-12
B4FDX6	Uncharacterized protein OS=Zea mays GN=100193132 PE=2 SV=1 - [B4FDX6_MAIZE]	6.6	0.717788	5.78583e-11
C0P6N0	Calcium load-activated calcium channel OS=Zea mays GN=100382332 PE=2 SV=1 - [C0P6N0_MAIZE]	9.55	0.7332	8.5573e-10
A0A1D6GUT5	Exocyst subunit exo70 family protein G1 OS=Zea mays GN=ZEAMMB73_Zm00001d014642 PE=4 SV=1 - [A0A1D6GUT5_MAIZE]	1.04	0.734033	9.83655e-10
B6TL31	Putative uncharacterized protein OS=Zea mays PE=2 SV=1 - [B6TL31_MAIZE]	6.9	0.744237	5.14545e-09
C4J357	Uncharacterized protein OS=Zea mays PE=2 SV=1 - [C4J357_MAIZE]	15.71	0.757288	3.73746e-08
A0A1D6MXQ4	Cofactor-independent phosphoglycerate mutase OS=Zea mays GN=ZEAMMB73_Zm00001d041697 PE=4 SV=1 - [A0A1D6MXQ4_MAIZE]	2.1	0.757997	4.14505e-08
B4FSL0	Uncharacterized protein OS=Zea mays GN=100273062 PE=2 SV=1 - [B4FSL0_MAIZE]	2.08	0.759822	5.40051e-08
B4FJS3	Protein NETWORKED 4A OS=Zea mays GN=100273891 PE=2 SV=1 - [B4FJS3_MAIZE]	4.67	0.763082	8.6047e-08
A0A1D6PKU7	Hemolysin OS=Zea mays GN=100279331 PE=4 SV=1 - [A0A1D6PKU7_MAIZE]	3.67	0.764011	9.81076e-08
B6T329	Endonuclease 2 OS=Zea mays GN=100282067 PE=2 SV=1 - [B6T329_MAIZE]	7.9	0.766827	1.45365e-07
A0A1D6GT32	Putative WEB family protein chloroplastic OS=Zea mays GN=ZEAMMB73_Zm00001d014418 PE=4 SV=1 - [A0A1D6GT32_MAIZE]	6.2	0.769457	2.08657e-07
B6TQC5	Peptidyl-prolyl cis-trans isomerase OS=Zea mays GN=100284136 PE=2 SV=1 - [B6TQC5_MAIZE]	6.45	0.770425	2.38024e-07
A0A096SSY4	Tubulin beta chain OS=Zea mays GN=100273658 PE=3 SV=1 - [A0A096SSY4_MAIZE]	39.46	0.770445	2.38662e-07
B6U893	Putative uncharacterized protein OS=Zea mays PE=2 SV=1 - [B6U893_MAIZE]	7.38	0.772497	3.14672e-07
K7W5K6	Pectinesterase OS=Zea mays GN=103637955 PE=4 SV=1 - [K7W5K6_MAIZE]	1.17	0.775643	4.77732e-07
B6T5P2	CCR4-NOT transcription complex subunit 7 OS=Zea mays PE=2 SV=1 - [B6T5P2_MAIZE]	3.8	0.776458	5.31624e-07
A0A1D6HQ78	Putative pentatricopeptide repeat-containing protein OS=Zea mays GN=103627912 PE=4 SV=1 - [A0A1D6HQ78_MAIZE]	2.29	0.777377	5.99302e-07
B4FCQ7	Uncharacterized protein OS=Zea mays GN=100192811 PE=2 SV=1 - [B4FCQ7_MAIZE]	4	0.778542	6.97094e-07
A0A1D6NWE5	Nuclear speckle RNA-binding protein A OS=Zea mays GN=100274945 PE=4 SV=1 - [A0A1D6NWE5_MAIZE]	10.27	0.782327	1.13042e-06
A0A1D6FV33	Metal tolerance protein A2 OS=Zea mays GN=ZEAMMB73_Zm00001d010954 PE=4 SV=1 - [A0A1D6FV33_MAIZE]	2.51	0.788147	2.32746e-06
B4FS02	Chlorophyll a-b binding protein, chloroplastic OS=Zea mays PE=2 SV=1 - [B4FS02_MAIZE]	51.01	0.788882	2.54537e-06
A0A1D6KUR3	Putative receptor-like protein kinase OS=Zea mays GN=ZEAMMB73_Zm00001d032902 PE=4 SV=1 - [A0A1D6KUR3_MAIZE]	7.83	0.792857	4.09908e-06
B4FCW2	Glycerophosphodiester phosphodiesterase GDPD2 OS=Zea mays GN=100191201 PE=2 SV=1 - [B4FCW2_MAIZE]	10.43	0.792894	4.11688e-06
B6U9U7	Chaperonin OS=Zea mays PE=2 SV=1 - [B6U9U7_MAIZE]	65.31	0.793632	4.49225e-06
B4F8P0	Eukaryotic aspartyl protease family protein OS=Zea mays GN=100191400 PE=2 SV=1 - [B4F8P0_MAIZE]	10.44	0.794073	4.73101e-06
B6TWA3	ATPUP5 OS=Zea mays GN=100284672 PE=2 SV=1 - [B6TWA3_MAIZE]	2.93	0.796003	5.92772e-06
A0A1D6MPT4	H/ACA ribonucleoprotein complex subunit 4 OS=Zea mays GN=103649956 PE=4 SV=1 - [A0A1D6MPT4_MAIZE]	20.73	0.798185	7.62439e-06
B4F8G3	Patatin OS=Zea mays GN=100191333 PE=2 SV=1 - [B4F8G3_MAIZE]	4.04	0.800158	9.54357e-06
B6ST66	Cytochrome P450 CYP92C5 OS=Zea mays PE=2 SV=1 - [B6ST66_MAIZE]	2.47	0.800783	1.02413e-05
B4G147	DNA-directed RNA polymerase II 19 kDa polypeptide OS=Zea mays GN=100283223 PE=2 SV=1 - [B4G147_MAIZE]	3.95	0.802307	1.21504e-05
B6SS02	Plastidic phosphate translocator-like protein1 OS=Zea mays PE=2 SV=1 - [B6SS02_MAIZE]	4.23	0.802433	1.23222e-05
A0A1D6LFD9	LIM domain-containing protein WLIM1 OS=Zea mays GN=541782 PE=4 SV=1 - [A0A1D6LFD9_MAIZE]	12.6	0.804111	1.48434e-05
A0A1D6IX37	Cytochrome b5 isoform B OS=Zea mays GN=ZEAMMB73_Zm00001d023978 PE=3 SV=1 - [A0A1D6IX37_MAIZE]	4.58	0.805271	1.6863e-05
B7ZY72	Uncharacterized protein OS=Zea mays PE=2 SV=1 - [B7ZY72_MAIZE]	1.65	0.808097	2.29145e-05
B6TMU3	Uncharacterized protein OS=Zea mays GN=100277025 PE=2 SV=1 - [B6TMU3_MAIZE]	7.69	0.809048	2.5375e-05
Q9XFG4	Putative transcription repressor maize TRM protein OS=Zea mays GN=trm PE=2 SV=1 - [Q9XFG4_MAIZE]	3.03	0.810046	2.82227e-05
B6TYR1	Putative uncharacterized protein OS=Zea mays PE=2 SV=1 - [B6TYR1_MAIZE]	7.78	0.812765	3.75766e-05
A0A1D6I4J8	Cellulose synthase OS=Zea mays GN=542514 PE=3 SV=1 - [A0A1D6I4J8_MAIZE]	5.43	0.815188	4.82866e-05
C0PCL0	Uncharacterized protein OS=Zea mays PE=2 SV=1 - [C0PCL0_MAIZE]	9.7	0.816255	5.38603e-05
B6SJR3	Mitochondrial import receptor subunit TOM7-1 OS=Zea mays GN=100283851 PE=2 SV=1 - [B6SJR3_MAIZE]	20.25	0.81683	5.71088e-05
A0A1D6LXS5	LYST-interacting protein 5-like protein OS=Zea mays GN=100276474 PE=4 SV=1 - [A0A1D6LXS5_MAIZE]	2.49	0.817973	6.41124e-05
Q41783	Tubulin beta-6 chain OS=Zea mays GN=TUBB6 PE=2 SV=1 - [TBB6_MAIZE]	46.19	0.818102	6.49522e-05
A7LN87	Pentatricopeptide repeat 5 OS=Zea mays GN=100126361 PE=2 SV=1 - [A7LN87_MAIZE]	4.41	0.819269	7.30193e-05
A0A1D6JH41	Protein IQ-DOMAIN 32 OS=Zea mays GN=100272693 PE=4 SV=1 - [A0A1D6JH41_MAIZE]	7.6	0.820864	8.55758e-05
B7ZXT7	Late embryogenesis abundant (LEA) hydroxyproline-rich glycoprotein family OS=Zea mays GN=100279368 PE=2 SV=1 - [B7ZXT7_MAIZE]	16.67	0.821466	9.08121e-05
C0P6G1	Endoglucanase OS=Zea mays GN=ZEAMMB73_Zm00001d013319 PE=2 SV=1 - [C0P6G1_MAIZE]	9.18	0.822482	0.000100344
B7ZX90	Uncharacterized protein OS=Zea mays PE=2 SV=1 - [B7ZX90_MAIZE]	3.85	0.82482	0.000125912
A0A1D6EB22	Abscisic acid stress ripening3 OS=Zea mays GN=ZEAMMB73_Zm00001d003712 PE=4 SV=1 - [A0A1D6EB22_MAIZE]	63.94	0.82533	0.000132245
A0A1D6N2W5	Uncharacterized protein OS=Zea mays GN=ZEAMMB73_Zm00001d042326 PE=4 SV=1 - [A0A1D6N2W5_MAIZE]	1.58	0.826582	0.000149055
B4FQ54	Monothiol glutaredoxin-S17 OS=Zea mays GN=100272720 PE=2 SV=1 - [B4FQ54_MAIZE]	10.42	0.829137	0.000189688
A0A1D6I9X2	Putative receptor-like protein kinase OS=Zea mays GN=100280671 PE=3 SV=1 - [A0A1D6I9X2_MAIZE]	2.35	0.831022	0.000226014
B4F9M8	Pyridoxal reductase chloroplastic OS=Zea mays GN=ZEAMMB73_Zm00001d003086 PE=2 SV=1 - [B4F9M8_MAIZE]	5.88	0.831321	0.000232334
B6TT67	Glycosyltransferase OS=Zea mays PE=2 SV=1 - [B6TT67_MAIZE]	29.02	0.831558	0.000237457
A0A1D6HJL1	Microtubule-associated protein 70-1 OS=Zea mays GN=100285189 PE=4 SV=1 - [A0A1D6HJL1_MAIZE]	2.23	0.832837	0.000266989

## Sheet: R-OPi vs R-CK显著性差异分析
Accession	Description	Coverage	R-OPi/R-CK	t test p value
K7TK04	Carbohydrate transporter/ sugar porter OS=Zea mays GN=ZEAMMB73_Zm00001d023941 PE=3 SV=1 - [K7TK04_MAIZE]	9	4.64551	0.000925972
A0A1D6EB22	Abscisic acid stress ripening3 OS=Zea mays GN=ZEAMMB73_Zm00001d003712 PE=4 SV=1 - [A0A1D6EB22_MAIZE]	62.45	4.03645	0.024345
B4FV90	Uncharacterized protein OS=Zea mays GN=100272664 PE=2 SV=1 - [B4FV90_MAIZE]	24.51	3.63509	0.0102095
K7V3W5	Eukaryotic aspartyl protease family protein OS=Zea mays GN=103654549 PE=3 SV=1 - [K7V3W5_MAIZE]	2.15	3.59419	0.0263077
B8A2H3	Uncharacterized protein OS=Zea mays PE=2 SV=1 - [B8A2H3_MAIZE]	2.35	3.41581	0.0342443
K7VWP5	Basic leucine zipper 24 OS=Zea mays GN=100191786 PE=4 SV=1 - [K7VWP5_MAIZE]	3.83	3.36032	0.0128994
C0HFH2	Glycerophosphodiester phosphodiesterase GDPD2 OS=Zea mays GN=100383215 PE=2 SV=1 - [C0HFH2_MAIZE]	5.14	2.96668	0.00591828
B6SMB0	Cytochrome b-c1 complex subunit 6 OS=Zea mays GN=ZEAMMB73_Zm00001d050696 PE=2 SV=1 - [B6SMB0_MAIZE]	42.03	2.6352	0.00888183
K7VYS6	PLC-like phosphodiesterases superfamily protein OS=Zea mays GN=103639045 PE=4 SV=1 - [K7VYS6_MAIZE]	13.75	2.62494	0.000303221
B6SRG5	Acyl-CoA-binding protein OS=Zea mays GN=100281027 PE=2 SV=1 - [B6SRG5_MAIZE]	50.55	2.52671	0.00475778
A0A1D6LGF5	Metal tolerance protein A2 OS=Zea mays GN=100192051 PE=4 SV=1 - [A0A1D6LGF5_MAIZE]	4.67	2.45227	0.0106463
A0A1D6PR86	Hevein-like preproprotein OS=Zea mays GN=ZEAMMB73_Zm00001d048948 PE=4 SV=1 - [A0A1D6PR86_MAIZE]	17.11	2.43714	0.00349025
B6T9E9	Putative uncharacterized protein OS=Zea mays PE=2 SV=1 - [B6T9E9_MAIZE]	7.96	2.41603	0.045497
A0A1D6QB24	Phosphate transporter2 OS=Zea mays GN=ZEAMMB73_Zm00001d051945 PE=4 SV=1 - [A0A1D6QB24_MAIZE]	1.9	2.39584	0.0257652
B6SPA1	Cytochrome b-c1 complex subunit 6 OS=Zea mays GN=ZEAMMB73_Zm00001d016722 PE=2 SV=1 - [B6SPA1_MAIZE]	42.03	2.36086	0.00833272
A0A1D6IE38	O-Glycosyl hydrolase family 17 protein OS=Zea mays GN=103633263 PE=3 SV=1 - [A0A1D6IE38_MAIZE]	14.22	2.36068	0.00275796
A0A1D6NEQ4	ABC transporter B family member 9 OS=Zea mays GN=103651302 PE=4 SV=1 - [A0A1D6NEQ4_MAIZE]	6.41	2.3442	0.0025391
A0A1D6PY98	Triacylglycerol lipase 2 OS=Zea mays GN=ZEAMMB73_Zm00001d049813 PE=4 SV=1 - [A0A1D6PY98_MAIZE]	6.25	2.18362	0.0261833
A0A1D6J4J1	Germin-like protein subfamily 1 member 8 OS=Zea mays GN=ZEAMMB73_Zm00001d025059 PE=3 SV=1 - [A0A1D6J4J1_MAIZE]	21.59	2.15845	0.0140093
K7UFL6	Putative glycerol-3-phosphate transporter 1 OS=Zea mays GN=103641279 PE=4 SV=1 - [K7UFL6_MAIZE]	8.48	2.14512	0.0145293
K7TEL4	Purple acid phosphatase OS=Zea mays GN=103640754 PE=3 SV=1 - [K7TEL4_MAIZE]	9.84	2.14415	0.0115421
A0A1D6PRE0	Putative sucrose-phosphate synthase family protein OS=Zea mays GN=ZEAMMB73_Zm00001d048979 PE=4 SV=1 - [A0A1D6PRE0_MAIZE]	9.01	2.13547	0.00266379
B6TMP9	Cytochrome b-c1 complex subunit 7 OS=Zea mays GN=ZEAMMB73_Zm00001d005114 PE=2 SV=1 - [B6TMP9_MAIZE]	26.02	2.13533	0.0087312
C0P7R3	Uncharacterized protein OS=Zea mays PE=2 SV=1 - [C0P7R3_MAIZE]	2.61	2.11191	0.0358325
B4FV46	Protein RALF-like 33 OS=Zea mays GN=100276849 PE=2 SV=1 - [B4FV46_MAIZE]	30.09	2.08415	0.0276923
C4J515	Uncharacterized protein OS=Zea mays GN=100501668 PE=2 SV=1 - [C4J515_MAIZE]	5.04	2.06959	0.0212895
B6TEE3	Rapid alkalinization factor 1 OS=Zea mays GN=100283072 PE=2 SV=1 - [B6TEE3_MAIZE]	31.48	2.05126	0.00278961
K7URL6	Pyrophosphate-energized vacuolar membrane proton pump 1 OS=Zea mays GN=103654862 PE=3 SV=1 - [K7URL6_MAIZE]	17.73	2.05012	0.0196657
C0PMU3	Syntaxin-132 OS=Zea mays GN=100384255 PE=2 SV=1 - [C0PMU3_MAIZE]	30.94	2.03601	0.00712505
B6TML5	Mitochondrial import inner membrane translocase subunit Tim10 OS=Zea mays PE=2 SV=1 - [B6TML5_MAIZE]	41.33	2.01178	0.011071
B6T1Z6	Dirigent protein OS=Zea mays PE=2 SV=1 - [B6T1Z6_MAIZE]	47.19	1.99581	0.0198492
C0PHF6	AAA-ATPase ASD mitochondrial OS=Zea mays GN=100383595 PE=2 SV=1 - [C0PHF6_MAIZE]	16.82	1.99449	0.00183408
A0A1D6LT48	P-loop nucleoside triphosphate hydrolase superfamily protein with CH (Calponin Homology) domain OS=Zea mays GN=ZEAMMB73_Zm00001d036987 PE=3 SV=1 - [A0A1D6LT48_MAIZE]	0.76	1.98061	0.00294711
A0A1D6M294	Inhibitor I family protein OS=Zea mays GN=ZEAMMB73_Zm00001d037969 PE=4 SV=1 - [A0A1D6M294_MAIZE]	20.29	1.97316	0.000890371
A0A1D6FV33	Metal tolerance protein A2 OS=Zea mays GN=ZEAMMB73_Zm00001d010954 PE=4 SV=1 - [A0A1D6FV33_MAIZE]	2.51	1.97254	0.0381193
Q49B46	Inorganic phosphate transporter 1 OS=Zea mays GN=732716 PE=2 SV=1 - [Q49B46_MAIZE]	23.66	1.9355	0.0160156
A0A1D6LE55	Peroxidase OS=Zea mays GN=103628960 PE=3 SV=1 - [A0A1D6LE55_MAIZE]	31.89	1.93031	0.0219855
B4FAQ9	DREPP4 protein OS=Zea mays GN=100191938 PE=2 SV=1 - [B4FAQ9_MAIZE]	79.62	1.92644	0.0234009
B4FAF1	Chorismate mutase OS=Zea mays PE=2 SV=1 - [B4FAF1_MAIZE]	38.34	1.92387	0.00239809
A0A1D6KUF1	Peroxidase OS=Zea mays GN=ZEAMMB73_Zm00001d032854 PE=3 SV=1 - [A0A1D6KUF1_MAIZE]	18.29	1.91955	0.012564
A0A1D6KXB5	Organic cation/carnitine transporter 7 OS=Zea mays GN=100125647 PE=4 SV=1 - [A0A1D6KXB5_MAIZE]	4.4	1.91639	0.00119662
B6T2J0	Thioredoxin OS=Zea mays PE=2 SV=1 - [B6T2J0_MAIZE]	65.63	1.89522	0.0370095
B4F825	Inorganic pyrophosphatase 1 OS=Zea mays GN=100191227 PE=2 SV=1 - [B4F825_MAIZE]	15.09	1.88956	0.0018565
B6TET7	Abscisic stress ripening protein 1 OS=Zea mays PE=2 SV=1 - [B6TET7_MAIZE]	64.08	1.86897	3.25857e-05
A0A1D6I2L0	Cytochrome P450 71A26 OS=Zea mays GN=103632615 PE=3 SV=1 - [A0A1D6I2L0_MAIZE]	16.86	1.86741	0.0087703
B6SQD4	Catalytic/ oxidoreductase, acting on NADH or NADPH OS=Zea mays GN=100280962 PE=2 SV=1 - [B6SQD4_MAIZE]	17.58	1.86109	0.00476952
A0A1D6H8U8	Leucine aminopeptidase 2 chloroplastic OS=Zea mays GN=ZEAMMB73_Zm00001d016551 PE=4 SV=1 - [A0A1D6H8U8_MAIZE]	39.88	1.85842	0.0236058
A0A1D6M0I8	Serine carboxypeptidase-like 27 OS=Zea mays GN=103630156 PE=3 SV=1 - [A0A1D6M0I8_MAIZE]	12.59	1.84987	0.0367141
C4J3K4	Uncharacterized protein OS=Zea mays PE=2 SV=1 - [C4J3K4_MAIZE]	7.26	1.84552	0.0165662
B4F9L6	Purple acid phosphatase OS=Zea mays GN=100274120 PE=2 SV=1 - [B4F9L6_MAIZE]	19.37	1.84359	0.000570925
B4FWC3	RING/U-box superfamily protein OS=Zea mays GN=100273572 PE=2 SV=1 - [B4FWC3_MAIZE]	8.82	1.82968	0.00617149
A0A1D6J0E8	ABC transporter B family member 19 OS=Zea mays GN=103641292 PE=4 SV=1 - [A0A1D6J0E8_MAIZE]	1.58	1.8256	0.010067
P29036	Ferritin-1, chloroplastic OS=Zea mays GN=FER1 PE=1 SV=2 - [FRI1_MAIZE]	40.55	1.82281	0.0450454
A0A1D6KPM1	ABC2 homolog 15 OS=Zea mays GN=103643314 PE=4 SV=1 - [A0A1D6KPM1_MAIZE]	13.1	1.81586	0.00571726
C0HFB8	Uncharacterized protein OS=Zea mays PE=2 SV=1 - [C0HFB8_MAIZE]	6.45	1.81467	0.000202711
C4JAX7	UDP-sulfoquinovose synthase chloroplastic OS=Zea mays GN=ZEAMMB73_Zm00001d009967 PE=2 SV=1 - [C4JAX7_MAIZE]	37.29	1.80435	0.00148322
A0A1D6LJL2	UMP/CMP kinase1 OS=Zea mays GN=ZEAMMB73_Zm00001d035916 PE=3 SV=1 - [A0A1D6LJL2_MAIZE]	4.5	1.80291	0.00604167
A0A1D6FYX8	ABC transporter G family member 40 OS=Zea mays GN=103636062 PE=3 SV=1 - [A0A1D6FYX8_MAIZE]	8.49	1.79442	0.0105335
A0A1X7YHM1	Uncharacterized protein OS=Zea mays PE=4 SV=1 - [A0A1X7YHM1_MAIZE]	4.52	1.78841	0.0499963
A0A1D6IMH3	Retrovirus-related Pol polyprotein LINE-1 OS=Zea mays GN=103633536 PE=4 SV=1 - [A0A1D6IMH3_MAIZE]	35.29	1.78569	0.00206513
A0A1D6HRU2	Pathogenesis-related protein 1 OS=Zea mays GN=ZEAMMB73_Zm00001d018734 PE=3 SV=1 - [A0A1D6HRU2_MAIZE]	15.23	1.78433	0.00850339
B6SXL3	Putative uncharacterized protein OS=Zea mays PE=2 SV=1 - [B6SXL3_MAIZE]	43.24	1.78125	0.00120061
B4FUC4	Plasma membrane-associated cation-binding protein 1 OS=Zea mays GN=100273295 PE=2 SV=1 - [B4FUC4_MAIZE]	49.48	1.76944	0.00275466
A0A1D6F7H5	Patatin OS=Zea mays GN=ZEAMMB73_Zm00001d007604 PE=3 SV=1 - [A0A1D6F7H5_MAIZE]	26.54	1.76097	0.00397641
A0A1D6PVX1	Uncharacterized protein OS=Zea mays GN=ZEAMMB73_Zm00001d049537 PE=4 SV=1 - [A0A1D6PVX1_MAIZE]	7.69	1.75943	0.0053916
A0A1D6NHU7	Cystathionine beta-synthase (CBS) family protein OS=Zea mays GN=ZEAMMB73_Zm00001d044119 PE=4 SV=1 - [A0A1D6NHU7_MAIZE]	4.24	1.7594	0.00744535
A0A1D6IKH3	Ribonuclease 1 OS=Zea mays GN=ZEAMMB73_Zm00001d022228 PE=3 SV=1 - [A0A1D6IKH3_MAIZE]	33.98	1.75923	0.00583552
A0A1D6IYJ2	Putative leucine-rich repeat receptor-like protein kinase family protein OS=Zea mays GN=103641142 PE=4 SV=1 - [A0A1D6IYJ2_MAIZE]	6.86	1.75773	8.59765e-05
B4F896	Putative sugar phosphate/phosphate translocator OS=Zea mays GN=100191287 PE=2 SV=1 - [B4F896_MAIZE]	4.32	1.74931	0.0150945
C0P6Z7	Uncharacterized protein OS=Zea mays GN=100382367 PE=2 SV=1 - [C0P6Z7_MAIZE]	9.94	1.74145	0.00695229
B6SNA1	Putative thioredoxin superfamily protein OS=Zea mays GN=100280852 PE=2 SV=1 - [B6SNA1_MAIZE]	9.14	1.73772	0.0241202
A0A1D6E9E3	Glycosyltransferase OS=Zea mays GN=ZEAMMB73_Zm00001d003483 PE=3 SV=1 - [A0A1D6E9E3_MAIZE]	7.91	1.73306	0.0127095
B6T425	Nuclease PA3 OS=Zea mays PE=2 SV=1 - [B6T425_MAIZE]	7.9	1.71823	0.0159181
A0A1D6NEN5	ABC transporter B family member 9 OS=Zea mays GN=ZEAMMB73_Zm00001d043762 PE=4 SV=1 - [A0A1D6NEN5_MAIZE]	34.09	1.71764	0.00167448
A0A1D6JQR6	15-cis-phytoene desaturase chloroplastic/chromoplastic OS=Zea mays GN=542329 PE=4 SV=1 - [A0A1D6JQR6_MAIZE]	11.45	1.71624	0.0339407
A0A1D6EN58	Uncharacterized protein OS=Zea mays GN=103647315 PE=4 SV=1 - [A0A1D6EN58_MAIZE]	3.79	1.71157	0.0252193
B6SQH6	Import inner membrane translocase subunit Tim8 OS=Zea mays GN=100282244 PE=2 SV=1 - [B6SQH6_MAIZE]	68.06	1.70993	0.0192392
A0A1D6LA47	Mitochondrial import inner membrane translocase subunit Tim10 OS=Zea mays GN=100285900 PE=3 SV=1 - [A0A1D6LA47_MAIZE]	43.66	1.69825	0.0329694
A0A1D6NUZ6	Multidrug resistance-associated protein3 OS=Zea mays GN=ZEAMMB73_Zm00001d045269 PE=4 SV=1 - [A0A1D6NUZ6_MAIZE]	8.81	1.69569	0.00146121
A0A1D6I2N9	Putative LRR receptor-like serine/threonine-protein kinase OS=Zea mays GN=103632620 PE=4 SV=1 - [A0A1D6I2N9_MAIZE]	11.46	1.69158	0.00556158
B6TMF3	Wound/stress protein OS=Zea mays PE=2 SV=1 - [B6TMF3_MAIZE]	26.47	1.68652	0.00118456
B5AK47	Dhurrinase-like B-glucosidase OS=Zea mays GN=100174972 PE=2 SV=1 - [B5AK47_MAIZE]	6.7	1.6847	0.00392481
B4F7Z4	Glycerophosphodiester phosphodiesterase GDPD2 OS=Zea mays GN=100191201 PE=2 SV=1 - [B4F7Z4_MAIZE]	14.89	1.68146	0.00409656
A0A1D6Q0P9	ABC transporter A family member 7 OS=Zea mays GN=ZEAMMB73_Zm00001d050259 PE=4 SV=1 - [A0A1D6Q0P9_MAIZE]	5.08	1.67693	0.00855357
A0A1D6J8P3	ABC transporter B family member 15 OS=Zea mays GN=103641772 PE=4 SV=1 - [A0A1D6J8P3_MAIZE]	2.12	1.6736	0.0253471
K7VCW8	Uncharacterized protein OS=Zea mays GN=ZEAMMB73_Zm00001d045905 PE=4 SV=1 - [K7VCW8_MAIZE]	7.46	1.67142	0.00545497
B6T780	Saposin-like type B, region 1 family protein OS=Zea mays PE=2 SV=1 - [B6T780_MAIZE]	20.52	1.67142	0.0192333
A0A1D6I890	Transferase transferring acyl groups other than amino-acyl groups OS=Zea mays GN=ZEAMMB73_Zm00001d021073 PE=4 SV=2 - [A0A1D6I890_MAIZE]	2.94	1.67092	0.0247502
C0P555	Pentatricopeptide (PPR) repeat-containing protein-like OS=Zea mays GN=100382176 PE=2 SV=1 - [C0P555_MAIZE]	17	1.66918	0.00661022
A0A1D6KE94	Purple acid phosphatase OS=Zea mays GN=100285685 PE=3 SV=1 - [A0A1D6KE94_MAIZE]	23.99	1.66908	0.0112651
B6UCF3	Uncharacterized protein OS=Zea mays GN=100278536 PE=2 SV=1 - [B6UCF3_MAIZE]	7.95	1.66689	0.0239409
B6TP23	Uncharacterized protein OS=Zea mays GN=100277095 PE=2 SV=1 - [B6TP23_MAIZE]	15.93	1.66609	0.041281
K7VCJ9	Phosphoenolpyruvate carboxylase 3 OS=Zea mays GN=100384708 PE=3 SV=1 - [K7VCJ9_MAIZE]	22.15	1.66555	0.0157792
B6SK48	Late embryogeneis abundant protein OS=Zea mays GN=ZEAMMB73_Zm00001d009943 PE=2 SV=1 - [B6SK48_MAIZE]	25.83	1.66516	0.0171322
B6UB43	Acyl-CoA-binding protein OS=Zea mays PE=2 SV=1 - [B6UB43_MAIZE]	69.66	1.65812	0.00435106
A0A1D6J2Q2	Pectin methylesterase inhibitor 1 OS=Zea mays GN=ZEAMMB73_Zm00001d024913 PE=4 SV=1 - [A0A1D6J2Q2_MAIZE]	3.94	1.65484	0.0029284
B6TFF3	Putative uncharacterized protein OS=Zea mays PE=2 SV=1 - [B6TFF3_MAIZE]	14.53	1.65319	0.00389267
B4FYN0	Mitochondrial import inner membrane translocase subunit TIM13 OS=Zea mays GN=100285351 PE=2 SV=1 - [B4FYN0_MAIZE]	33.33	1.65138	0.013915
B4G126	Carboxypeptidase OS=Zea mays GN=100285883 PE=2 SV=1 - [B4G126_MAIZE]	7.84	1.65001	0.00935067
A0A1D6HYD5	Putative E3 ubiquitin-protein ligase XBAT35 OS=Zea mays GN=100191485 PE=4 SV=1 - [A0A1D6HYD5_MAIZE]	3.65	1.64665	0.0155922
A0A1D6J7S7	Uncharacterized protein OS=Zea mays GN=ZEAMMB73_Zm00001d025566 PE=4 SV=1 - [A0A1D6J7S7_MAIZE]	28.8	1.64361	0.0153307
W8SZG1	Aldehyde dehydrogenase 2-6 OS=Zea mays subsp. mays GN=rf2f PE=1 SV=1 - [W8SZG1_MAIZE]	1.35	1.64356	0.00477757
Q9FQA3	Glutathione transferase GST 23 OS=Zea mays PE=2 SV=1 - [GST23_MAIZE]	44.14	1.64272	0.0075256
B6U346	DSBA-like thioredoxin domain containing protein OS=Zea mays PE=2 SV=1 - [B6U346_MAIZE]	37.67	1.64253	0.0121702
A0A060D8P6	HMG transcription factor (Fragment) OS=Zea mays GN=HMG9 PE=2 SV=1 - [A0A060D8P6_MAIZE]	38.21	1.64246	0.040146
C4IY28	ALA-interacting subunit 1 OS=Zea mays GN=100384483 PE=2 SV=1 - [C4IY28_MAIZE]	2.36	1.63967	0.0099922
A0A1D6GPB2	Peptide-N4-(N-acetyl-beta-glucosaminyl)asparagine amidase A protein OS=Zea mays GN=ZEAMMB73_Zm00001d013995 PE=4 SV=1 - [A0A1D6GPB2_MAIZE]	14.4	1.63926	0.00413963
A0A1D6FN63	Plasma membrane associated protein OS=Zea mays GN=100286240 PE=4 SV=1 - [A0A1D6FN63_MAIZE]	4.64	1.63781	0.0050113
B6SZC6	Basic endochitinase C OS=Zea mays PE=2 SV=1 - [B6SZC6_MAIZE]	16.73	1.63589	0.0445452
A0A1D6MTY4	Kaurene synthase4 OS=Zea mays GN=ZEAMMB73_Zm00001d041082 PE=3 SV=1 - [A0A1D6MTY4_MAIZE]	9.38	1.63558	0.00131436
A0A1D6MM66	Protein ABA DEFICIENT 4 chloroplastic OS=Zea mays GN=100274357 PE=4 SV=1 - [A0A1D6MM66_MAIZE]	6.82	1.63501	0.0087017
K7VQ06	Putative DUF1421 domain family protein OS=Zea mays GN=100383096 PE=4 SV=1 - [K7VQ06_MAIZE]	8.05	1.63387	0.0022784
A0A1D6Q7Z8	Soluble inorganic pyrophosphatase 2 OS=Zea mays GN=ZEAMMB73_Zm00001d051564 PE=3 SV=1 - [A0A1D6Q7Z8_MAIZE]	34.38	1.63157	0.0178792
A0A1D6KIW7	Lipoxygenase OS=Zea mays GN=103642039 PE=3 SV=1 - [A0A1D6KIW7_MAIZE]	6.38	1.62258	0.00691801
A0A1D6FJH2	Double-stranded DNA-binding family protein OS=Zea mays GN=103635288 PE=4 SV=1 - [A0A1D6FJH2_MAIZE]	24.32	1.61964	0.0387301
A0A1D6IHR1	Uncharacterized protein OS=Zea mays GN=ZEAMMB73_Zm00001d021900 PE=4 SV=1 - [A0A1D6IHR1_MAIZE]	8.59	1.61882	0.0253083
C0PEG4	Amino acid permease 6 OS=Zea mays GN=100383250 PE=2 SV=1 - [C0PEG4_MAIZE]	2.17	1.61656	0.0353182
A0A1D6NQJ3	ENTH/VHS family protein OS=Zea mays GN=103651671 PE=4 SV=1 - [A0A1D6NQJ3_MAIZE]	1.41	1.61386	0.0278709
C0PI06	Uncharacterized protein OS=Zea mays PE=2 SV=1 - [C0PI06_MAIZE]	53.57	1.60921	0.00363477
A0A1D6MXS1	PHD finger family protein OS=Zea mays GN=ZEAMMB73_Zm00001d041708 PE=4 SV=1 - [A0A1D6MXS1_MAIZE]	1.22	1.60397	0.00915729
B4FXK0	F-box domain containing protein expressed OS=Zea mays GN=100273804 PE=2 SV=1 - [B4FXK0_MAIZE]	4.55	1.60297	0.0397759
A0A1D6FHM8	Phospholipase D16 OS=Zea mays GN=ZEAMMB73_Zm00001d009075 PE=4 SV=1 - [A0A1D6FHM8_MAIZE]	3.37	1.60244	0.00549887
Q9ZP61	GST6 protein OS=Zea mays GN=gst6 PE=2 SV=1 - [Q9ZP61_MAIZE]	33.33	1.60188	0.0454552
B6ST45	Cytochrome P450 CYP81A9 OS=Zea mays PE=2 SV=1 - [B6ST45_MAIZE]	7.49	1.60167	0.0459895
A0A1D6NI54	Cytochrome P450 family 72 subfamily A polypeptide 8 OS=Zea mays GN=ZEAMMB73_Zm00001d044156 PE=3 SV=1 - [A0A1D6NI54_MAIZE]	9.85	1.59866	0.00726764
A0A096PNU3	Putative lipid-transfer protein DIR1 OS=Zea mays GN=103645958 PE=4 SV=1 - [A0A096PNU3_MAIZE]	8.74	1.59283	0.014504
B4FQ35	Uncharacterized protein OS=Zea mays PE=2 SV=1 - [B4FQ35_MAIZE]	23.97	1.59258	0.00792507
Q9ZTS8	Peroxidase OS=Zea mays PE=2 SV=1 - [Q9ZTS8_MAIZE]	17.79	1.58711	0.00030294
B6SU73	Cytochrome c-type biogenesis CcmH-like mitochondrial protein OS=Zea mays GN=100383068 PE=2 SV=1 - [B6SU73_MAIZE]	9.87	1.58283	0.0151249
B6SLN4	Uncharacterized protein OS=Zea mays GN=100276776 PE=2 SV=1 - [B6SLN4_MAIZE]	13.6	1.58282	0.00336499
B4FF96	Uncharacterized protein OS=Zea mays GN=100272789 PE=2 SV=1 - [B4FF96_MAIZE]	8.45	1.58179	0.00760056
Q3S3T0	Hemoglobin 2 OS=Zea mays GN=Hb2 PE=2 SV=1 - [Q3S3T0_MAIZE]	43.46	1.58087	0.00282303
A0A1D6JNC8	Zinc finger (C3HC4-type RING finger) family protein OS=Zea mays GN=103631699 PE=4 SV=1 - [A0A1D6JNC8_MAIZE]	5.08	1.57852	0.00417782
A0A1D6MB40	Putative inositol polyphosphate phosphatase (Synaptogenin-like) family protein OS=Zea mays GN=103630655 PE=4 SV=1 - [A0A1D6MB40_MAIZE]	4.79	1.57848	0.0393057
B4FPE4	V-type proton ATPase subunit G OS=Zea mays PE=2 SV=1 - [B4FPE4_MAIZE]	54.55	1.57795	0.00308228
A0A1D6EDD4	Pathogenesis-related protein 1 OS=Zea mays GN=103646628 PE=4 SV=1 - [A0A1D6EDD4_MAIZE]	3.68	1.57778	0.0369788
A0A1D6F5Z1	Succinate dehydrogenase assembly factor 2 mitochondrial OS=Zea mays GN=ZEAMMB73_Zm00001d007390 PE=4 SV=1 - [A0A1D6F5Z1_MAIZE]	10.14	1.57617	0.0130488
C0HEG7	Putative plastid-lipid-associated protein 13 chloroplastic OS=Zea mays GN=100191185 PE=2 SV=1 - [C0HEG7_MAIZE]	21.4	1.57322	0.000596286
B4FJ73	Vacuolar protein sorting-associated protein 20 homolog 2 OS=Zea mays GN=100216677 PE=2 SV=1 - [B4FJ73_MAIZE]	36.24	1.57249	0.0424248
A0A1D6PVM9	Regulator of Vps4 activity in the MVB pathway protein OS=Zea mays GN=100272774 PE=4 SV=1 - [A0A1D6PVM9_MAIZE]	5.34	1.57156	0.00255732
A0A1D6PYQ7	Carboxypeptidase OS=Zea mays GN=100281757 PE=3 SV=1 - [A0A1D6PYQ7_MAIZE]	28	1.56486	0.01226
B6U1R1	Cytochrome C oxidase biogenesis Cmc1-like protein OS=Zea mays GN=100277917 PE=2 SV=1 - [B6U1R1_MAIZE]	9.26	1.56432	0.0145569
K7TX67	Plasma membrane ATPase OS=Zea mays GN=542052 PE=3 SV=1 - [K7TX67_MAIZE]	46.69	1.56135	0.000524222
C0P2F3	Uncharacterized protein OS=Zea mays GN=100381867 PE=2 SV=1 - [C0P2F3_MAIZE]	21.17	1.56092	0.0286645
B6TUJ8	Reticulon-like protein OS=Zea mays GN=100284518 PE=2 SV=1 - [B6TUJ8_MAIZE]	12.33	1.55809	0.000458354
B6TSF1	Putative uncharacterized protein OS=Zea mays PE=2 SV=1 - [B6TSF1_MAIZE]	10.96	1.55741	0.00110258
B6T341	Cysteine proteinase inhibitor OS=Zea mays PE=2 SV=1 - [B6T341_MAIZE]	53.21	1.55696	0.0119534
A0A1D6E657	Disease resistance gene analog PIC17 OS=Zea mays GN=103646229 PE=4 SV=1 - [A0A1D6E657_MAIZE]	1	1.55641	0.012387
A0A1D6J8N0	Eukaryotic translation initiation factor 4B OS=Zea mays GN=ZEAMMB73_Zm00001d025692 PE=4 SV=1 - [A0A1D6J8N0_MAIZE]	16.62	1.55569	0.0252524
A0A1D6I3N3	Alpha-amylase OS=Zea mays GN=100273029 PE=3 SV=1 - [A0A1D6I3N3_MAIZE]	12.24	1.55518	0.0170166
B4FS31	Regulator of chromosome condensation (RCC1) family protein OS=Zea mays GN=ZEAMMB73_Zm00001d021372 PE=2 SV=1 - [B4FS31_MAIZE]	2.31	1.55103	0.0124188
A0A1D6G2R7	ABC transporter B family member 9 OS=Zea mays GN=ZEAMMB73_Zm00001d011644 PE=4 SV=1 - [A0A1D6G2R7_MAIZE]	12.41	1.55069	0.000815304
B6SJL0	Putative uncharacterized protein OS=Zea mays PE=2 SV=1 - [B6SJL0_MAIZE]	38.71	1.54808	0.00761991
B7ZZT2	Uncharacterized protein OS=Zea mays PE=2 SV=1 - [B7ZZT2_MAIZE]	2.47	1.54792	0.00215201
C0PMP2	Uncharacterized protein OS=Zea mays PE=2 SV=1 - [C0PMP2_MAIZE]	33.42	1.54432	0.038979
A0A1D6QBZ1	Calcineurin subunit B OS=Zea mays GN=100285425 PE=4 SV=1 - [A0A1D6QBZ1_MAIZE]	29.45	1.54352	0.0322487
A0A096TR23	Molybdate transporter 2 OS=Zea mays GN=103651432 PE=4 SV=1 - [A0A096TR23_MAIZE]	3.49	1.54019	0.0128715
A0A1D6KWT9	Glycerophosphoryl diester phosphodiesterase OS=Zea mays GN=ZEAMMB73_Zm00001d033187 PE=4 SV=1 - [A0A1D6KWT9_MAIZE]	24.57	1.53627	0.0311777
B6U1E4	Heat shock cognate 70 kDa protein 2 OS=Zea mays PE=2 SV=1 - [B6U1E4_MAIZE]	54.7	1.53514	0.0229581
B6T6R7	Charged multivesicular body protein 5 OS=Zea mays PE=2 SV=1 - [B6T6R7_MAIZE]	7.89	1.5347	0.00458515
A0A1D6DZA4	Germin-like protein subfamily 1 member 11 OS=Zea mays GN=ZEAMMB73_Zm00001d002295 PE=3 SV=1 - [A0A1D6DZA4_MAIZE]	10.27	1.52685	0.0129332
B6T5B2	CHCH domain containing protein OS=Zea mays PE=2 SV=1 - [B6T5B2_MAIZE]	13.81	1.52568	0.0382722
B6TR54	Hsp20/alpha crystallin family protein OS=Zea mays GN=100284197 PE=2 SV=1 - [B6TR54_MAIZE]	13	1.52349	0.0441183
A0A1D6IKR6	Dirigent protein OS=Zea mays GN=ZEAMMB73_Zm00001d022271 PE=3 SV=1 - [A0A1D6IKR6_MAIZE]	19.29	1.52255	0.0105999
B6SYY0	Beta-fructofuranosidase, insoluble isoenzyme 7 OS=Zea mays PE=2 SV=1 - [B6SYY0_MAIZE]	38.59	1.52125	0.0481132
B4FNI7	Uncharacterized protein OS=Zea mays PE=2 SV=1 - [B4FNI7_MAIZE]	5.04	1.52104	0.0313056
Q9FQ97	Glutathione S-transferase GST 42 (Fragment) OS=Zea mays PE=2 SV=1 - [Q9FQ97_MAIZE]	34.93	1.5197	0.0104868
A0A1D6I6R5	Plant UBX domain-containing protein 10 OS=Zea mays GN=ZEAMMB73_Zm00001d020882 PE=4 SV=1 - [A0A1D6I6R5_MAIZE]	2.78	1.51647	0.0449887
B4FMV3	V-type proton ATPase subunit G OS=Zea mays GN=100282544 PE=2 SV=1 - [B4FMV3_MAIZE]	73.64	1.51563	0.0069202
Q9FQA4	Glutathione S-transferase GST 35 OS=Zea mays GN=542491 PE=2 SV=1 - [Q9FQA4_MAIZE]	24.26	1.51487	0.0312592
B4FPR2	Uncharacterized protein OS=Zea mays PE=2 SV=1 - [B4FPR2_MAIZE]	25.66	1.51395	1.68225e-06
A0A1D6IE25	Cysteine-rich receptor-like protein kinase 10 OS=Zea mays GN=ZEAMMB73_Zm00001d021688 PE=4 SV=1 - [A0A1D6IE25_MAIZE]	2.33	1.51392	0.0128033
C0PP60	Uncharacterized protein OS=Zea mays GN=100384421 PE=2 SV=1 - [C0PP60_MAIZE]	4.49	1.51238	0.00333549
B6TZL9	Putative uncharacterized protein OS=Zea mays PE=2 SV=1 - [B6TZL9_MAIZE]	4.36	1.51231	0.0392956
A0A1D6K8Z2	Tobamovirus multiplication protein 2A OS=Zea mays GN=100284460 PE=3 SV=1 - [A0A1D6K8Z2_MAIZE]	10.24	1.51079	0.0382415
B4G0V7	Alpha carbonic anhydrase 7 OS=Zea mays GN=100280638 PE=2 SV=1 - [B4G0V7_MAIZE]	16.97	1.51008	0.000860409
A0A1D6E1K8	ABC transporter C family member 9 OS=Zea mays GN=103646012 PE=4 SV=1 - [A0A1D6E1K8_MAIZE]	6.01	1.50991	0.012747
B6TJ90	Multifunctional fusion protein OS=Zea mays PE=2 SV=1 - [B6TJ90_MAIZE]	46.45	1.50872	0.014012
C0P9Z9	Uncharacterized protein OS=Zea mays PE=2 SV=1 - [C0P9Z9_MAIZE]	3.11	1.50721	0.0205564
B6U3E1	Harpin-induced protein OS=Zea mays PE=2 SV=1 - [B6U3E1_MAIZE]	33	1.50539	0.0189122
Q9FQC2	Glutathione S-transferase GST 17 OS=Zea mays PE=2 SV=1 - [Q9FQC2_MAIZE]	7.98	1.5041	0.0143851
A0A1D6GJP4	Transmembrane Fragile-X-F-associated protein OS=Zea mays GN=100280299 PE=4 SV=1 - [A0A1D6GJP4_MAIZE]	4.55	1.5018	0.00154917
B8A3S5	Uncharacterized protein OS=Zea mays GN=100280431 PE=2 SV=1 - [B8A3S5_MAIZE]	1.05	1.49967	0.0240725
A0A1P8YYJ3	Putative gypsy-type transposase OS=Zea mays GN=FGENESH_10 PE=4 SV=1 - [A0A1P8YYJ3_MAIZE]	0.6	1.49927	0.0177501
A0A1D6NLJ6	DNAJ heat shock N-terminal domain-containing protein OS=Zea mays GN=103651583 PE=4 SV=1 - [A0A1D6NLJ6_MAIZE]	6.56	1.49677	0.03539
C0PL67	Uncharacterized protein OS=Zea mays PE=2 SV=1 - [C0PL67_MAIZE]	17.98	1.49395	0.0260757
B6TEI8	Putative uncharacterized protein OS=Zea mays PE=2 SV=1 - [B6TEI8_MAIZE]	2.41	1.49301	0.00808582
A0A1D6FF20	ABC transporter C family member 3 OS=Zea mays GN=ZEAMMB73_Zm00001d008733 PE=4 SV=1 - [A0A1D6FF20_MAIZE]	6.88	1.49259	0.00256873
A0A1D6MXT6	OSJNBa0032N05.24-like protein OS=Zea mays GN=103650590 PE=4 SV=1 - [A0A1D6MXT6_MAIZE]	18.44	1.49061	0.0269363
A0A1D6DSX6	Cysteine protease OS=Zea mays GN=103645750 PE=3 SV=1 - [A0A1D6DSX6_MAIZE]	5.59	1.49003	0.0402547
B6TCR9	Mitochondrial ATP synthase OS=Zea mays PE=2 SV=1 - [B6TCR9_MAIZE]	59.26	1.4866	0.0111088
B6SJP9	Putative uncharacterized protein OS=Zea mays PE=2 SV=1 - [B6SJP9_MAIZE]	65.38	1.48529	0.0100746
A0A1D6H2R4	Vacuolar H+-translocating inorganic pyrophosphatase OS=Zea mays GN=542328 PE=3 SV=1 - [A0A1D6H2R4_MAIZE]	20.63	1.48474	0.0246674
B6TTK3	Harpin-induced protein OS=Zea mays GN=100284431 PE=2 SV=1 - [B6TTK3_MAIZE]	13.43	1.48322	0.0280026
B4FV12	Non-specific lipid-transfer protein 2 OS=Zea mays GN=100284199 PE=2 SV=1 - [B4FV12_MAIZE]	25.74	1.48295	0.00292262
B6TEX6	Cytochrome b-c1 complex subunit 7 OS=Zea mays GN=100384355 PE=2 SV=1 - [B6TEX6_MAIZE]	65.87	1.48272	0.0371032
A0A1D6G459	Uncharacterized protein OS=Zea mays GN=ZEAMMB73_Zm00001d011840 PE=4 SV=1 - [A0A1D6G459_MAIZE]	4.19	1.48018	0.0439581
B4F912	Serine carboxypeptidase-like 19 OS=Zea mays GN=100191502 PE=2 SV=1 - [B4F912_MAIZE]	19.19	1.47885	0.0245553
C0P672	Nuclear factor 1 A-type isoform 2 OS=Zea mays GN=100278423 PE=2 SV=1 - [C0P672_MAIZE]	5.94	1.47645	0.0267978
B6UBZ9	Cytochrome b-c1 complex subunit 7 OS=Zea mays GN=100383274 PE=2 SV=1 - [B6UBZ9_MAIZE]	57.14	1.47613	0.00391548
A0A1D6N1P4	Putative inactive purple acid phosphatase 16 OS=Zea mays GN=103650765 PE=4 SV=1 - [A0A1D6N1P4_MAIZE]	3.07	1.47599	0.0158614
A0A1D6KIK2	Glycerophosphodiester phosphodiesterase GDPDL3 OS=Zea mays GN=100384038 PE=4 SV=1 - [A0A1D6KIK2_MAIZE]	10.8	1.47565	0.0371868
B6TQX5	Threonine endopeptidase OS=Zea mays GN=100284177 PE=2 SV=1 - [B6TQX5_MAIZE]	22.81	1.47061	0.035213
C0P6V1	Alpha/beta-Hydrolases superfamily protein OS=Zea mays GN=100280362 PE=2 SV=1 - [C0P6V1_MAIZE]	21.47	1.47027	0.0147292
A0A1D6EEY6	ABC transporter C family member 4 OS=Zea mays GN=ZEAMMB73_Zm00001d004361 PE=4 SV=1 - [A0A1D6EEY6_MAIZE]	4.75	1.46831	0.00253348
A0A1D6GRJ1	Caltractin OS=Zea mays GN=ZEAMMB73_Zm00001d014271 PE=4 SV=1 - [A0A1D6GRJ1_MAIZE]	13.97	1.46497	0.0175953
B6ST10	Erwinia induced protein 2 OS=Zea mays PE=2 SV=1 - [B6ST10_MAIZE]	20.45	1.46414	0.0126596
A0A1D6K136	Membrane steroid-binding protein 1 OS=Zea mays GN=ZEAMMB73_Zm00001d028955 PE=3 SV=1 - [A0A1D6K136_MAIZE]	4.04	1.46382	0.0124334
B4FVJ4	Uncharacterized protein OS=Zea mays PE=2 SV=1 - [B4FVJ4_MAIZE]	10.22	1.46339	0.0407021
C0HFT3	PLAC8 family protein OS=Zea mays GN=100381408 PE=2 SV=1 - [C0HFT3_MAIZE]	4.76	1.46145	0.0483994
A0A1D6MG64	Uncharacterized protein OS=Zea mays GN=103649597 PE=4 SV=2 - [A0A1D6MG64_MAIZE]	8.41	1.45842	0.0319482
C0HGH3	Uncharacterized protein OS=Zea mays PE=2 SV=1 - [C0HGH3_MAIZE]	4.67	1.4584	0.0292718
A0A1D6GHF1	Putative helicase MAGATAMA 3 OS=Zea mays GN=100280423 PE=4 SV=1 - [A0A1D6GHF1_MAIZE]	6.88	1.45806	0.0199807
A0A1D6FNP0	Lysophospholipid acyltransferase LPEAT1 OS=Zea mays GN=ZEAMMB73_Zm00001d010026 PE=4 SV=1 - [A0A1D6FNP0_MAIZE]	9.46	1.45596	0.00886437
A0A1D6IHY2	Putative polyol transporter 1 OS=Zea mays GN=ZEAMMB73_Zm00001d021942 PE=3 SV=1 - [A0A1D6IHY2_MAIZE]	6.67	1.45496	0.00841421
A0A0A1PKK5	Cysteine proteinase inhibitor OS=Zea mays GN=Cystatin PE=2 SV=1 - [A0A0A1PKK5_MAIZE]	35.82	1.45467	0.0451994
Q8RXA5	Cis-zeatin O-glucosyltransferase 2 OS=Zea mays GN=CISZOG2 PE=1 SV=1 - [CZOG2_MAIZE]	4.75	1.45449	0.00619049
A0A1D6N6H1	Actin-7 OS=Zea mays GN=100273396 PE=3 SV=1 - [A0A1D6N6H1_MAIZE]	57.71	1.45302	0.016738
A0A1D6EE83	DNAse I-like superfamily protein OS=Zea mays GN=ZEAMMB73_Zm00001d004152 PE=4 SV=1 - [A0A1D6EE83_MAIZE]	10	1.45266	0.0207018
B6TFE2	Uncharacterized protein OS=Zea mays PE=2 SV=1 - [B6TFE2_MAIZE]	17.11	1.45211	0.023754
Q4FZ52	Cysteine proteinase inhibitor OS=Zea mays GN=cc4 PE=2 SV=1 - [Q4FZ52_MAIZE]	44.94	1.45121	0.00173
A0A1D6KGL1	Cationic amino acid transporter 4 vacuolar OS=Zea mays GN=103640626 PE=4 SV=1 - [A0A1D6KGL1_MAIZE]	6.92	1.44895	0.0219877
A0A1D6JQX2	Alpha/beta-Hydrolases superfamily protein OS=Zea mays GN=100502400 PE=4 SV=1 - [A0A1D6JQX2_MAIZE]	3.17	1.44883	0.00555694
B4G1B0	Remorin OS=Zea mays GN=100304007 PE=2 SV=1 - [B4G1B0_MAIZE]	52.76	1.4482	0.016615
B6SQ51	Putative uncharacterized protein OS=Zea mays PE=2 SV=1 - [B6SQ51_MAIZE]	5.58	1.44721	0.00908408
B4G103	Ureide permease 5 OS=Zea mays GN=100280038 PE=2 SV=1 - [B4G103_MAIZE]	11.19	1.44475	0.000476714
A0A1D6I2Y3	Uncharacterized protein OS=Zea mays GN=ZEAMMB73_Zm00001d020224 PE=4 SV=1 - [A0A1D6I2Y3_MAIZE]	30.69	1.4446	0.0402405
A0A1D6G304	Vesicle transport v-SNARE 12 OS=Zea mays GN=100192626 PE=4 SV=1 - [A0A1D6G304_MAIZE]	30.49	1.44296	0.0270224
B6TNK5	Uncharacterized protein OS=Zea mays GN=100277068 PE=2 SV=1 - [B6TNK5_MAIZE]	20.35	1.4391	0.01773
B8A351	Uncharacterized protein OS=Zea mays PE=2 SV=1 - [B8A351_MAIZE]	4.79	1.43878	0.0189316
B4FB96	Late embryogenesis abundant (LEA) hydroxyproline-rich glycoprotein family OS=Zea mays GN=100192081 PE=2 SV=1 - [B4FB96_MAIZE]	23.2	1.43795	0.0351257
C0P7L9	Uncharacterized protein OS=Zea mays PE=2 SV=1 - [C0P7L9_MAIZE]	37.17	1.43769	0.00449763
B6SY30	Cytochrome P450 CYP84A34 OS=Zea mays PE=2 SV=1 - [B6SY30_MAIZE]	22.41	1.43763	0.00483951
A0A1D6FUF5	Stress protein OS=Zea mays GN=100283461 PE=4 SV=1 - [A0A1D6FUF5_MAIZE]	10.87	1.4369	0.0134545
A0A1D6MUR8	Outer envelope pore protein 37 chloroplastic OS=Zea mays GN=ZEAMMB73_Zm00001d041179 PE=4 SV=1 - [A0A1D6MUR8_MAIZE]	5.09	1.43417	0.0397445
A0A1D6MHH7	Transducin family protein / WD-40 repeat family protein OS=Zea mays GN=ZEAMMB73_Zm00001d039458 PE=4 SV=1 - [A0A1D6MHH7_MAIZE]	14.59	1.43095	0.0295017
B6SRG7	Histone H3 OS=Zea mays GN=100381287 PE=2 SV=1 - [B6SRG7_MAIZE]	45.59	1.43015	0.0183664
A0A1D6NW85	Glycosyl hydrolase family 81 protein OS=Zea mays GN=ZEAMMB73_Zm00001d045484 PE=4 SV=1 - [A0A1D6NW85_MAIZE]	11.12	1.42876	0.0219813
B6TIS2	Superoxide dismutase [Cu-Zn] OS=Zea mays GN=542722 PE=2 SV=1 - [B6TIS2_MAIZE]	81.36	1.42707	0.0161659
A0A1D6LUN5	Choline/ethanolaminephosphotransferase 1 OS=Zea mays GN=ZEAMMB73_Zm00001d037115 PE=3 SV=1 - [A0A1D6LUN5_MAIZE]	5.77	1.42632	0.0290809
K7VCA6	ABC transporter C family member 4 OS=Zea mays GN=103635154 PE=4 SV=1 - [K7VCA6_MAIZE]	14.98	1.42613	0.0120269
A0A1D6MAF6	Glycosyltransferase OS=Zea mays GN=ZEAMMB73_Zm00001d038765 PE=3 SV=1 - [A0A1D6MAF6_MAIZE]	17.15	1.42499	0.00660079
B6TYF4	FIP1 OS=Zea mays PE=2 SV=1 - [B6TYF4_MAIZE]	6.37	1.42427	0.049545
B4FVA0	Uncharacterized protein OS=Zea mays PE=2 SV=1 - [B4FVA0_MAIZE]	31.91	1.42251	0.0190168
A0A1D6PHK2	Remorin family protein OS=Zea mays GN=ZEAMMB73_Zm00001d048109 PE=4 SV=1 - [A0A1D6PHK2_MAIZE]	4.17	1.42201	0.0187577
A0A1D6LQK7	Phospholipase D Z OS=Zea mays GN=ZEAMMB73_Zm00001d036718 PE=4 SV=1 - [A0A1D6LQK7_MAIZE]	10.54	1.42133	0.0341161
B4FTH3	Uncharacterized protein OS=Zea mays GN=100278014 PE=2 SV=1 - [B4FTH3_MAIZE]	9.55	1.42122	0.00592663
A0A1D6IL03	10 kDa chaperonin OS=Zea mays GN=100193174 PE=3 SV=1 - [A0A1D6IL03_MAIZE]	83.84	1.42109	0.0212138
O04127	Lethal leaf-spot 1 (Fragment) OS=Zea mays GN=lls1 PE=2 SV=1 - [O04127_MAIZE]	5.57	1.42022	0.005182
B6SLJ2	Mitochondrial import inner membrane translocase subunit Tim8 OS=Zea mays GN=100280763 PE=2 SV=1 - [B6SLJ2_MAIZE]	22.5	1.41985	0.0164533
C0P602	Uncharacterized protein OS=Zea mays PE=2 SV=1 - [C0P602_MAIZE]	3.56	1.41954	0.0236392
A0A1D6N218	Potassium transporter 3 OS=Zea mays GN=103650791 PE=4 SV=1 - [A0A1D6N218_MAIZE]	6.01	1.41852	0.00147289
C0HDZ4	S-adenosyl-L-methionine-dependent methyltransferase superfamily protein OS=Zea mays GN=ZEAMMB73_Zm00001d009084 PE=2 SV=1 - [C0HDZ4_MAIZE]	7.63	1.41833	0.0147916
B6UAV2	Autophagy-related protein OS=Zea mays PE=2 SV=1 - [B6UAV2_MAIZE]	46	1.4164	0.0446591
A0A1D6P3D5	Copine-1 OS=Zea mays GN=100281056 PE=4 SV=1 - [A0A1D6P3D5_MAIZE]	15.55	1.41492	0.0409406
B6SVD7	Aspartic-type endopeptidase/ pepsin A OS=Zea mays PE=2 SV=1 - [B6SVD7_MAIZE]	4.4	1.4136	0.0415013
B7ZZI8	Uncharacterized protein OS=Zea mays PE=2 SV=1 - [B7ZZI8_MAIZE]	4.75	1.41293	0.0119523
B6U3Y1	Versicolorin reductase OS=Zea mays PE=2 SV=1 - [B6U3Y1_MAIZE]	57.09	1.41207	0.0132937
B4FIB7	Uncharacterized protein OS=Zea mays PE=2 SV=1 - [B4FIB7_MAIZE]	7.19	1.41206	0.0348533
A0A1D6H6J5	Protein kinase family protein with leucine-rich repeat domain OS=Zea mays GN=ZEAMMB73_Zm00001d016285 PE=3 SV=1 - [A0A1D6H6J5_MAIZE]	1.54	1.41119	0.00982307
A0A1D6GWS7	Putative serine/threonine-protein kinase Cx32 chloroplastic OS=Zea mays GN=103626473 PE=3 SV=1 - [A0A1D6GWS7_MAIZE]	6.05	1.41117	0.00561917
A0A1D6QJT7	Putative vesicle-associated membrane protein family protein OS=Zea mays GN=ZEAMMB73_Zm00001d052756 PE=4 SV=1 - [A0A1D6QJT7_MAIZE]	16.91	1.41024	0.00818982
C4J9K0	APx3-Peroxisomal Ascorbate Peroxidase OS=Zea mays GN=100282326 PE=2 SV=1 - [C4J9K0_MAIZE]	51.36	1.40906	0.022349
A0A1D6KGA2	Alpha/beta-Hydrolases superfamily protein OS=Zea mays GN=ZEAMMB73_Zm00001d031066 PE=4 SV=1 - [A0A1D6KGA2_MAIZE]	6.88	1.40849	0.0350377
C0HDS7	FKBP-type peptidyl-prolyl cis-trans isomerase 5 isoform 2 OS=Zea mays GN=100304216 PE=2 SV=1 - [C0HDS7_MAIZE]	2.41	1.40685	0.019499
K7WAS9	Ubiquitin-specific protease family C19-related protein OS=Zea mays GN=ZEAMMB73_Zm00001d046644 PE=4 SV=1 - [K7WAS9_MAIZE]	3.66	1.40534	0.0410605
K7VDC5	Tobamovirus multiplication protein 3 OS=Zea mays GN=100273487 PE=4 SV=1 - [K7VDC5_MAIZE]	9.68	1.40453	0.0301537
A0A0D5BY62	Methionine sulfoxide reductase OS=Zea mays GN=MSRB1 PE=2 SV=1 - [A0A0D5BY62_MAIZE]	9.09	1.40386	0.033397
A0A1D6P1B7	Beta-glucosidase 11 OS=Zea mays GN=ZEAMMB73_Zm00001d046210 PE=3 SV=1 - [A0A1D6P1B7_MAIZE]	11.52	1.4037	0.0148146
B6U3G3	Putative uncharacterized protein OS=Zea mays PE=2 SV=1 - [B6U3G3_MAIZE]	9.29	1.40352	0.00800587
Q6Y3I1	Multidrug resistance associated protein 1 OS=Zea mays GN=MRP1 PE=2 SV=1 - [Q6Y3I1_MAIZE]	13.27	1.40329	0.0109102
A0A1D6GUG0	Peroxidase OS=Zea mays GN=ZEAMMB73_Zm00001d014606 PE=3 SV=1 - [A0A1D6GUG0_MAIZE]	22.71	1.40066	0.0141928
B4FXC8	Uncharacterized protein OS=Zea mays PE=2 SV=2 - [B4FXC8_MAIZE]	8.22	1.39893	0.00645375
A0A1D6EP34	Sugar transport protein 14 OS=Zea mays GN=ZEAMMB73_Zm00001d005594 PE=3 SV=1 - [A0A1D6EP34_MAIZE]	4.25	1.39887	0.021118
A0A1D6KZT2	Plasma membrane ATPase OS=Zea mays GN=100383411 PE=3 SV=1 - [A0A1D6KZT2_MAIZE]	25.26	1.39678	0.0356636
A0A1D6EAQ6	Subtilisin-like protease SBT1.9 OS=Zea mays GN=103646447 PE=4 SV=1 - [A0A1D6EAQ6_MAIZE]	11.15	1.3953	0.00404348
A0A1D6H8U7	Leucine aminopeptidase 2 chloroplastic OS=Zea mays GN=ZEAMMB73_Zm00001d016551 PE=4 SV=1 - [A0A1D6H8U7_MAIZE]	42.28	1.3946	0.010821
A0A1D6GW28	Late embryogenesis abundant protein OS=Zea mays GN=103626434 PE=4 SV=1 - [A0A1D6GW28_MAIZE]	5.51	1.3919	0.0201139
C0PGT7	Uncharacterized protein OS=Zea mays PE=2 SV=1 - [C0PGT7_MAIZE]	6.56	1.39092	0.00688771
B4F952	Uncharacterized protein OS=Zea mays PE=2 SV=1 - [B4F952_MAIZE]	1.98	1.39045	0.0421947
B4FUE3	Glutamate decarboxylase OS=Zea mays PE=2 SV=1 - [B4FUE3_MAIZE]	14.34	1.39026	0.00420117
Q6I681	Ascorbate-specific transmembrane electron transporter 1 OS=Zea mays GN=ZCYB PE=1 SV=1 - [ACET1_MAIZE]	14.41	1.39006	0.0281501
B4FQQ1	Reactive Intermediate Deaminase A chloroplastic OS=Zea mays GN=100273379 PE=2 SV=1 - [B4FQQ1_MAIZE]	47.49	1.38988	0.011073
B4FTM9	Uncharacterized protein OS=Zea mays GN=100283056 PE=2 SV=1 - [B4FTM9_MAIZE]	51.44	1.38834	0.00235118
A0A1D6HKL5	Membrane-anchored ubiquitin-fold protein OS=Zea mays GN=ZEAMMB73_Zm00001d018072 PE=4 SV=1 - [A0A1D6HKL5_MAIZE]	18.64	1.388	0.0187837
C4JAP4	HXXXD-type acyl-transferase family protein OS=Zea mays GN=100502355 PE=2 SV=1 - [C4JAP4_MAIZE]	2.4	1.38648	0.0437577
B6SWS3	Cytochrome P450 CYP84A33v1 OS=Zea mays PE=2 SV=1 - [B6SWS3_MAIZE]	23.76	1.38608	0.0110736
C0HDZ8	NAD(P)-binding Rossmann-fold superfamily protein OS=Zea mays GN=100194367 PE=2 SV=1 - [C0HDZ8_MAIZE]	20.89	1.38566	0.00743625
K7VHZ3	Transmembrane protein G1P-related 1 OS=Zea mays GN=103639106 PE=3 SV=1 - [K7VHZ3_MAIZE]	5.81	1.38387	0.0248102
C4J3E2	OSJNBb0028M18.1-like protein OS=Zea mays GN=100274691 PE=2 SV=1 - [C4J3E2_MAIZE]	58.07	1.38328	0.0412212
B6TJZ3	Putative uncharacterized protein OS=Zea mays PE=2 SV=1 - [B6TJZ3_MAIZE]	7.56	1.38272	0.0159569
K7VCW5	Putative metacaspase family protein OS=Zea mays GN=103639008 PE=4 SV=1 - [K7VCW5_MAIZE]	3.14	1.38212	0.00412406
B6TZY0	Solute carrier family 2, facilitated glucose transporter member 8 OS=Zea mays GN=100304080 PE=2 SV=1 - [B6TZY0_MAIZE]	6.25	1.38207	0.00572993
K7VZM9	Putative cytochrome P450 superfamily protein OS=Zea mays GN=103636104 PE=3 SV=1 - [K7VZM9_MAIZE]	5.68	1.38105	0.00907821
B4FQX3	E3 ubiquitin-protein ligase OS=Zea mays GN=100284889 PE=2 SV=1 - [B4FQX3_MAIZE]	10.96	1.38094	0.041524
C4IZB2	Uncharacterized protein OS=Zea mays PE=2 SV=1 - [C4IZB2_MAIZE]	1.19	1.38071	0.0185573
B4FZ09	PRA1 family protein OS=Zea mays GN=100284987 PE=2 SV=1 - [B4FZ09_MAIZE]	3.42	1.38068	0.0127213
A0A1D6IHX5	Putative polyol transporter 1 OS=Zea mays GN=103633356 PE=3 SV=1 - [A0A1D6IHX5_MAIZE]	8.97	1.38048	0.0218162
A0A0H4NYD3	Wall-associated receptor-like kinase OS=Zea mays GN=WAK-RLK1 PE=4 SV=1 - [A0A0H4NYD3_MAIZE]	2.62	1.37952	0.024304
B6UDL5	Hydroxymethylbutenyl 4-diphosphate synthase OS=Zea mays PE=2 SV=1 - [B6UDL5_MAIZE]	30.34	1.37805	0.00657721
O64909	Glucose-6-phosphate/phosphate translocator 2 OS=Zea mays GN=gpt PE=2 SV=1 - [O64909_MAIZE]	8.27	1.37772	0.00337324
A0A1D6EAC4	L-ascorbate peroxidase S chloroplastic/mitochondrial OS=Zea mays GN=100194161 PE=3 SV=1 - [A0A1D6EAC4_MAIZE]	70.91	1.37607	0.00716153
B4F9H6	Superoxide dismutase OS=Zea mays GN=100193398 PE=2 SV=1 - [B4F9H6_MAIZE]	57.08	1.37583	0.046777
A0A1D6PYN9	Putative MATE efflux family protein OS=Zea mays GN=100193676 PE=4 SV=1 - [A0A1D6PYN9_MAIZE]	3.18	1.37565	0.00545524
B6TCK6	Nucleotide binding protein OS=Zea mays PE=2 SV=1 - [B6TCK6_MAIZE]	6.1	1.37476	0.00385757
B6T5S0	Prefoldin subunit 6 OS=Zea mays PE=2 SV=1 - [B6T5S0_MAIZE]	55.73	1.37401	0.00302466
B6U753	Calcium-dependent protein kinase OS=Zea mays PE=2 SV=1 - [B6U753_MAIZE]	26.26	1.37394	0.0011929
A0A1D6J4B3	ABC transporter C family member 4 OS=Zea mays GN=100381832 PE=4 SV=1 - [A0A1D6J4B3_MAIZE]	7.44	1.37307	0.0142073
B6STN1	IN2-1 protein OS=Zea mays PE=2 SV=1 - [B6STN1_MAIZE]	54.81	1.3724	0.00260759
C4JAN9	Uncharacterized protein OS=Zea mays PE=2 SV=1 - [C4JAN9_MAIZE]	12.68	1.37191	0.00769812
C0HHC4	Nucleoside diphosphate kinase OS=Zea mays GN=100381602 PE=2 SV=1 - [C0HHC4_MAIZE]	45.64	1.3712	0.0307927
B6TG43	B-cell receptor-associated protein 31-like containing protein OS=Zea mays GN=100384252 PE=2 SV=1 - [B6TG43_MAIZE]	24.09	1.37113	0.0117019
A0A1D6GE23	D-xylose-proton symporter-like 3 chloroplastic OS=Zea mays GN=ZEAMMB73_Zm00001d012938 PE=3 SV=1 - [A0A1D6GE23_MAIZE]	1.51	1.37083	0.00989928
B4FUW7	Uncharacterized conserved protein UCP022280 OS=Zea mays GN=100276044 PE=2 SV=1 - [B4FUW7_MAIZE]	38.32	1.37062	0.00658158
A0A1D6GAZ6	Glycerophosphodiester phosphodiesterase GDPD5 OS=Zea mays GN=ZEAMMB73_Zm00001d012677 PE=4 SV=1 - [A0A1D6GAZ6_MAIZE]	34.67	1.37039	0.0285194
A0A1D6N1E8	Glutathione S-transferase OS=Zea mays GN=ZEAMMB73_Zm00001d042099 PE=4 SV=1 - [A0A1D6N1E8_MAIZE]	21.49	1.36613	0.00777374
B6SV38	BRASSINOSTEROID INSENSITIVE 1-associated receptor kinase 1 OS=Zea mays PE=2 SV=1 - [B6SV38_MAIZE]	10.89	1.36586	0.0228931
B4FNN1	Cytochrome c oxidase subunit 6b-1 OS=Zea mays GN=100272443 PE=2 SV=1 - [B4FNN1_MAIZE]	42.17	1.36578	0.0330586
K7U2E4	Amine oxidase OS=Zea mays GN=103641531 PE=3 SV=1 - [K7U2E4_MAIZE]	27.96	1.36569	0.000675997
A0A1D6NSE2	Triacylglycerol lipase-like 1 OS=Zea mays GN=ZEAMMB73_Zm00001d044947 PE=4 SV=1 - [A0A1D6NSE2_MAIZE]	13.35	1.36554	0.0293091
B6TCM3	Lectin-like protein OS=Zea mays PE=2 SV=1 - [B6TCM3_MAIZE]	12.7	1.36529	0.0284034
B4FDU0	Phosphoglycerate/bisphosphoglycerate mutase OS=Zea mays GN=ZEAMMB73_Zm00001d052233 PE=2 SV=1 - [B4FDU0_MAIZE]	5.14	1.36423	0.00556092
C4J4E4	Monodehydroascorbate reductase homolog1 OS=Zea mays GN=100501585 PE=2 SV=1 - [C4J4E4_MAIZE]	55.86	1.36385	0.00480808
A0A1D6NG97	PAN domain-containing protein OS=Zea mays GN=103651376 PE=4 SV=1 - [A0A1D6NG97_MAIZE]	3.58	1.36334	0.00595519
A0A1D6LN02	Mitochondrion protein OS=Zea mays GN=ZEAMMB73_Zm00001d036417 PE=4 SV=1 - [A0A1D6LN02_MAIZE]	33.03	1.36293	0.0115522
A0A1D6H7I0	Uncharacterized protein OS=Zea mays GN=ZEAMMB73_Zm00001d016408 PE=4 SV=1 - [A0A1D6H7I0_MAIZE]	33.87	1.36233	0.00902489
A0A1D6PCH1	CASP-like protein OS=Zea mays GN=ZEAMMB73_Zm00001d047702 PE=3 SV=1 - [A0A1D6PCH1_MAIZE]	7.35	1.3619	0.00252019
B8XVQ9	Autophagy-related protein OS=Zea mays GN=Atg8d PE=2 SV=1 - [B8XVQ9_MAIZE]	40.35	1.35976	0.036789
B4FSP1	Uncharacterized protein OS=Zea mays PE=2 SV=1 - [B4FSP1_MAIZE]	1.63	1.35923	0.0221622
A0A1D6LGD3	Zinc finger (C3HC4-type RING finger) family protein OS=Zea mays GN=ZEAMMB73_Zm00001d035434 PE=4 SV=1 - [A0A1D6LGD3_MAIZE]	36.62	1.35814	0.00527482
B4FHB1	CASP-like protein OS=Zea mays PE=2 SV=1 - [B4FHB1_MAIZE]	13.4	1.35646	0.0048293
B6TZJ3	Hsp20/alpha crystallin family protein OS=Zea mays PE=2 SV=1 - [B6TZJ3_MAIZE]	26.62	1.35513	0.0284999
B4FQI3	NADH dehydrogenase [ubiquinone] 1 alpha subcomplex subunit 13-A OS=Zea mays GN=100282224 PE=2 SV=1 - [B4FQI3_MAIZE]	32.17	1.3547	0.0133019
B8A1H0	Galactose mutarotase-like superfamily protein OS=Zea mays GN=ZEAMMB73_Zm00001d020108 PE=2 SV=1 - [B8A1H0_MAIZE]	13.65	1.35371	0.013183
B4FM77	Uncharacterized protein OS=Zea mays PE=2 SV=1 - [B4FM77_MAIZE]	10.57	1.3537	0.0312488
C4J3F4	Uncharacterized protein OS=Zea mays GN=100275589 PE=2 SV=1 - [C4J3F4_MAIZE]	13.28	1.35364	0.032403
C4JBJ3	Calmodulin-7 OS=Zea mays GN=100502442 PE=2 SV=1 - [C4JBJ3_MAIZE]	50.82	1.35269	0.00143143
A0A1D6L2T5	Uncharacterized protein OS=Zea mays GN=100279243 PE=3 SV=1 - [A0A1D6L2T5_MAIZE]	4.24	1.35154	0.0130808
B4FLU1	Putative receptor-like protein kinase OS=Zea mays GN=100280671 PE=2 SV=1 - [B4FLU1_MAIZE]	3.83	1.35119	0.000750021
A0A1D6HFX1	SPX domain-containing membrane protein OS=Zea mays GN=100501893 PE=4 SV=1 - [A0A1D6HFX1_MAIZE]	3.62	1.34873	0.00479622
A0A1D6IDY5	Cysteine-rich receptor-like protein kinase 25 OS=Zea mays GN=103633256 PE=4 SV=1 - [A0A1D6IDY5_MAIZE]	17.78	1.34688	0.0464866
A0A1D6FMD6	Heparan-alpha-glucosaminide N-acetyltransferase OS=Zea mays GN=100193245 PE=4 SV=1 - [A0A1D6FMD6_MAIZE]	5.33	1.34681	0.04636
B4G0U5	Pectin lyase-like superfamily protein OS=Zea mays GN=100284797 PE=2 SV=1 - [B4G0U5_MAIZE]	20.37	1.34675	0.040987
B4FMW4	Uncharacterized protein OS=Zea mays PE=2 SV=1 - [B4FMW4_MAIZE]	2.22	1.34558	0.0314451
A0A1D6KAA6	Protein NRT1/ PTR FAMILY 8.3 OS=Zea mays GN=ZEAMMB73_Zm00001d030159 PE=4 SV=1 - [A0A1D6KAA6_MAIZE]	10.22	1.34557	0.0191438
B6T926	Nucleic acid binding protein OS=Zea mays PE=2 SV=1 - [B6T926_MAIZE]	4.27	1.34529	0.00812803
A0A1D6PHW0	Metal transporter Nramp3 OS=Zea mays GN=ZEAMMB73_Zm00001d048129 PE=3 SV=1 - [A0A1D6PHW0_MAIZE]	12.24	1.34524	0.0460904
C0PPA1	Uncharacterized protein OS=Zea mays PE=2 SV=1 - [C0PPA1_MAIZE]	14.19	1.34481	0.00193315
A0A1D6M5V8	Cysteine--tRNA ligase 1 cytoplasmic OS=Zea mays GN=100280495 PE=3 SV=1 - [A0A1D6M5V8_MAIZE]	22.18	1.34437	0.00971182
B6TL41	2-C-methyl-D-erythritol 2,4-cyclodiphosphate synthase OS=Zea mays GN=100276918 PE=2 SV=1 - [B6TL41_MAIZE]	8	1.3442	0.0389602
A1XCI0	Lipoxygenase OS=Zea mays GN=LOX5 PE=2 SV=1 - [A1XCI0_MAIZE]	35.06	1.34374	0.0167614
B7ZXH8	Uncharacterized protein OS=Zea mays PE=2 SV=1 - [B7ZXH8_MAIZE]	6.64	1.34258	0.00942623
A0A1D6NGW6	Vacuolar protein sorting protein 25 OS=Zea mays GN=100283903 PE=4 SV=1 - [A0A1D6NGW6_MAIZE]	21.59	1.34192	0.000829683
B4FKF8	Cytochrome P450 CYP51H12 OS=Zea mays GN=ZEAMMB73_Zm00001d044120 PE=2 SV=1 - [B4FKF8_MAIZE]	17.61	1.34151	0.0431096
A0A1D6KR67	Vesicle-associated protein 1-1 OS=Zea mays GN=103643384 PE=4 SV=1 - [A0A1D6KR67_MAIZE]	2.95	1.34048	0.0122409
Q75T24	MinE OS=Zea mays GN=minE PE=2 SV=1 - [Q75T24_MAIZE]	5.78	1.34029	0.0450693
B4FRW6	Uncharacterized protein OS=Zea mays PE=2 SV=1 - [B4FRW6_MAIZE]	14.79	1.33977	0.00378942
A0A1D6QHD5	Calcium-transporting ATPase OS=Zea mays GN=ZEAMMB73_Zm00001d052457 PE=3 SV=1 - [A0A1D6QHD5_MAIZE]	26.74	1.33934	0.0320013
B6SQD3	CCT motif family protein OS=Zea mays PE=2 SV=1 - [B6SQD3_MAIZE]	6.15	1.33791	0.00325941
B4FPJ4	ADP,ATP carrier protein OS=Zea mays PE=2 SV=1 - [B4FPJ4_MAIZE]	11.62	1.33728	0.0185444
B6SUG5	Lectin-like protein OS=Zea mays PE=2 SV=1 - [B6SUG5_MAIZE]	9.13	1.33661	0.0449701
A0A1D6PTZ2	O-Glycosyl hydrolase family 17 protein OS=Zea mays GN=103652987 PE=3 SV=1 - [A0A1D6PTZ2_MAIZE]	4.52	1.33586	0.03769
B8A1T1	Peroxidase OS=Zea mays GN=100280077 PE=2 SV=1 - [B8A1T1_MAIZE]	7.78	1.33482	0.00605621
C0HGC1	Uncharacterized protein OS=Zea mays PE=2 SV=1 - [C0HGC1_MAIZE]	7.98	1.33458	0.00843962
Q9ST01	Histidine-containing phosphotransfer protein OS=Zea mays GN=ZmHP1 PE=2 SV=1 - [Q9ST01_MAIZE]	25.69	1.33312	0.0164814
A0A1D6L2Q2	Adenylyl cyclase-associated protein OS=Zea mays GN=ZEAMMB73_Zm00001d033830 PE=3 SV=1 - [A0A1D6L2Q2_MAIZE]	27.25	1.33275	0.0286979
C0P6J3	ATP sulfurylase1 OS=Zea mays GN=103643994 PE=2 SV=1 - [C0P6J3_MAIZE]	21.56	1.33265	0.00706989
Q4A1J7	Cysteine proteinase inhibitor (Fragment) OS=Zea mays GN=cc4 PE=2 SV=1 - [Q4A1J7_MAIZE]	52.21	1.33227	0.0433052
B6TMR8	Chloroplast small heat shock protein OS=Zea mays GN=100283886 PE=2 SV=1 - [B6TMR8_MAIZE]	19.43	1.33223	0.0119895
B6UFX4	Histone H2B OS=Zea mays PE=2 SV=1 - [B6UFX4_MAIZE]	59.6	1.33031	0.0486334
A0A1D6GWZ8	Sucrose synthase OS=Zea mays GN=100278478 PE=3 SV=1 - [A0A1D6GWZ8_MAIZE]	38.03	1.32904	0.0257376
B4FP36	Orphans transcription factor OS=Zea mays GN=Orphan57 PE=2 SV=1 - [B4FP36_MAIZE]	34.15	1.32857	0.0189021
K7U4Z8	Uncharacterized protein OS=Zea mays GN=103641817 PE=4 SV=1 - [K7U4Z8_MAIZE]	4.07	1.32835	0.00995611
B6SIF1	Autophagy-related protein OS=Zea mays GN=Atg8a PE=2 SV=1 - [B6SIF1_MAIZE]	13.45	1.32799	0.00716757
A0A1D6GI57	Protein ACCELERATED CELL DEATH 6 OS=Zea mays GN=103625905 PE=4 SV=1 - [A0A1D6GI57_MAIZE]	1.23	1.32767	0.0218374
C0PHL2	Monosaccharide transporter1 OS=Zea mays GN=ZEAMMB73_Zm00001d018627 PE=2 SV=1 - [C0PHL2_MAIZE]	16.63	1.32763	0.020677
B4FV56	Osmotin-like protein OSM34 OS=Zea mays GN=100273384 PE=2 SV=1 - [B4FV56_MAIZE]	14.04	1.32583	0.0126364
A0A1D6I1V3	Phosphoenolpyruvate carboxylase3 OS=Zea mays GN=ZEAMMB73_Zm00001d020057 PE=3 SV=1 - [A0A1D6I1V3_MAIZE]	58.53	1.32526	0.0111969
B4FU14	Mitochondrial import inner membrane translocase subunit TIM9 OS=Zea mays GN=100285519 PE=2 SV=1 - [B4FU14_MAIZE]	64.52	1.325	0.0158239
B6U9T4	Vacuolar protein sorting 55 containing protein OS=Zea mays GN=100285795 PE=2 SV=1 - [B6U9T4_MAIZE]	12.5	1.32492	0.0442845
B6TPJ3	Putative uncharacterized protein OS=Zea mays PE=2 SV=1 - [B6TPJ3_MAIZE]	15.36	1.32415	0.0150741
B8A0C6	Phosphatidate phosphatase PAH1 OS=Zea mays GN=100279857 PE=2 SV=1 - [B8A0C6_MAIZE]	4.23	1.3232	0.0209964
Q6GUH9	Phosphate transport protein OS=Zea mays GN=PT1 PE=2 SV=1 - [Q6GUH9_MAIZE]	18.18	1.32286	0.00122359
B6SI84	Clavaminate synthase-like protein OS=Zea mays GN=100272718 PE=2 SV=1 - [B6SI84_MAIZE]	22.15	1.32148	0.0095692
A0A1D6JFB6	Formation of crista junctions protein 1 OS=Zea mays GN=100383507 PE=3 SV=1 - [A0A1D6JFB6_MAIZE]	18.28	1.3214	0.000849688
A0A1D6K7T1	Putative serine/threonine-protein kinase OS=Zea mays GN=100280241 PE=4 SV=1 - [A0A1D6K7T1_MAIZE]	13.93	1.32099	0.0185255
A0A1D6EHC8	Dirigent protein OS=Zea mays GN=103646994 PE=3 SV=1 - [A0A1D6EHC8_MAIZE]	23.46	1.32065	0.0150494
A0A1D6F6D8	UPF0481 protein OS=Zea mays GN=103648046 PE=4 SV=1 - [A0A1D6F6D8_MAIZE]	5.64	1.32018	0.0211914
A0A1D6K829	Late embryogenesis abundant (LEA) hydroxyproline-rich glycoprotein family OS=Zea mays GN=ZEAMMB73_Zm00001d029844 PE=4 SV=1 - [A0A1D6K829_MAIZE]	20	1.31993	0.0214196
B6TH28	Putative membrane lipoprotein OS=Zea mays GN=100381636 PE=2 SV=1 - [B6TH28_MAIZE]	42.86	1.3199	0.00601995
A0A1D6H4L4	L-gulonolactone oxidase 3 OS=Zea mays GN=100501771 PE=4 SV=1 - [A0A1D6H4L4_MAIZE]	26.07	1.3198	0.0100484
A1XCI7	Lipoxygenase OS=Zea mays GN=LOX12 PE=2 SV=1 - [A1XCI7_MAIZE]	30.71	1.31955	0.00828635
Q2A0M0	WOX4 protein (Fragment) OS=Zea mays GN=wox4 PE=2 SV=1 - [Q2A0M0_MAIZE]	24.62	1.31833	0.0371303
P93627	Cysteine proteinase inhibitor OS=Zea mays GN=gCC PE=2 SV=1 - [P93627_MAIZE]	25.37	1.31774	0.0269641
B4FES9	Heparan-alpha-glucosaminide N-acetyltransferase OS=Zea mays GN=100193372 PE=2 SV=1 - [B4FES9_MAIZE]	1.86	1.31722	0.0388038
A0A1D6PVW8	SPFH/Band 7/PHB domain-containing membrane-associated protein family OS=Zea mays GN=ZEAMMB73_Zm00001d049533 PE=4 SV=1 - [A0A1D6PVW8_MAIZE]	17.79	1.31714	0.000319801
B6U6Q3	ATPase OS=Zea mays PE=2 SV=1 - [B6U6Q3_MAIZE]	1.48	1.31693	0.0206291
B4FGW6	Uncharacterized protein OS=Zea mays PE=2 SV=1 - [B4FGW6_MAIZE]	25.28	1.31438	0.0248034
B4FGT5	Prolyl 4-hydroxylase 7 OS=Zea mays GN=100193935 PE=2 SV=1 - [B4FGT5_MAIZE]	18.79	1.31329	0.00161276
A0A1X7YE92	Uncharacterized protein OS=Zea mays GN=100276948 PE=4 SV=1 - [A0A1X7YE92_MAIZE]	3.14	1.31295	0.0108625
A0A1D6G585	GYF domain-containing protein OS=Zea mays GN=103636339 PE=4 SV=1 - [A0A1D6G585_MAIZE]	1.54	1.3114	0.0215189
B4FAF6	Uridine kinase OS=Zea mays GN=100191860 PE=2 SV=1 - [B4FAF6_MAIZE]	18.79	1.31127	0.00130949
B6UBT3	TMV response protein OS=Zea mays GN=100285926 PE=2 SV=1 - [B6UBT3_MAIZE]	3.65	1.31116	0.0387212
K7V1V9	Ethanolamine-phosphate cytidylyltransferase OS=Zea mays GN=103654297 PE=4 SV=1 - [K7V1V9_MAIZE]	14.45	1.31059	0.0258351
A0A1D6MV11	Sucrose transporter4 OS=Zea mays GN=ZEAMMB73_Zm00001d041192 PE=4 SV=1 - [A0A1D6MV11_MAIZE]	10.38	1.31038	0.00920446
A0A1D6PSE9	Disease resistance protein RPM1 OS=Zea mays GN=ZEAMMB73_Zm00001d049121 PE=4 SV=1 - [A0A1D6PSE9_MAIZE]	13.82	1.31031	0.0124153
A0A1D6L5P7	Peroxidase OS=Zea mays GN=ZEAMMB73_Zm00001d034128 PE=3 SV=1 - [A0A1D6L5P7_MAIZE]	20.42	1.30956	0.0293093
A0A1D6PRI8	Putative alpha-L-arabinofuranosidase family protein OS=Zea mays GN=ZEAMMB73_Zm00001d048993 PE=4 SV=1 - [A0A1D6PRI8_MAIZE]	3.44	1.3094	0.0282624
C0PFU5	Uncharacterized protein OS=Zea mays PE=2 SV=1 - [C0PFU5_MAIZE]	7.01	1.30925	0.0351959
B6SXK1	Putative uncharacterized protein OS=Zea mays PE=2 SV=1 - [B6SXK1_MAIZE]	3.8	1.30862	0.00726638
A0A1D6JNX0	Transducin family protein / WD-40 repeat family protein OS=Zea mays GN=100501489 PE=4 SV=1 - [A0A1D6JNX0_MAIZE]	3.75	1.30843	0.0185596
C0HI54	Calcium-dependent lipid-binding (CaLB domain) family protein OS=Zea mays GN=100381690 PE=2 SV=1 - [C0HI54_MAIZE]	7.03	1.3084	0.0148385
A0A1D6ELU4	Calmodulin-binding heat-shock protein OS=Zea mays GN=ZEAMMB73_Zm00001d005328 PE=4 SV=1 - [A0A1D6ELU4_MAIZE]	11.63	1.30806	0.0311025
B4FBM3	ABC transporter G family member 6 OS=Zea mays GN=100279509 PE=2 SV=1 - [B4FBM3_MAIZE]	5.76	1.3078	0.0269511
B4FIB2	Ras-related protein RABA1d OS=Zea mays GN=100194331 PE=2 SV=1 - [B4FIB2_MAIZE]	78.34	1.30759	0.0417181
P17801	Putative receptor protein kinase ZmPK1 OS=Zea mays GN=PK1 PE=2 SV=2 - [KPRO_MAIZE]	3.55	1.30731	0.0182136
A0A1D6JYK4	Receptor-like protein kinase HERK 1 OS=Zea mays GN=103634478 PE=4 SV=1 - [A0A1D6JYK4_MAIZE]	3.17	1.30592	0.0255218
K7TL53	Protein kinase superfamily protein OS=Zea mays GN=ZEAMMB73_Zm00001d024338 PE=4 SV=1 - [K7TL53_MAIZE]	13.18	1.30547	0.00624064
A0A1D6DQ74	Uncharacterized protein OS=Zea mays GN=103649523 PE=4 SV=1 - [A0A1D6DQ74_MAIZE]	25.19	1.305	0.00191887
A0A1D6MMW9	Glycosyltransferase family 61 protein OS=Zea mays GN=103649872 PE=4 SV=1 - [A0A1D6MMW9_MAIZE]	1.4	1.30492	0.0494537
B6SPR5	Fb14 OS=Zea mays GN=100285915 PE=2 SV=1 - [B6SPR5_MAIZE]	40.7	1.30491	0.00504507
B4F9U6	Reticulon-like protein OS=Zea mays GN=100191702 PE=2 SV=1 - [B4F9U6_MAIZE]	8.26	1.30395	0.00106782
B4FTD1	Glutathione S-transferase III OS=Zea mays PE=2 SV=1 - [B4FTD1_MAIZE]	51.58	1.30335	0.0180199
A0A1D6Q0P8	ABC transporter A family member 7 OS=Zea mays GN=ZEAMMB73_Zm00001d050259 PE=4 SV=1 - [A0A1D6Q0P8_MAIZE]	32.18	1.30325	0.0358489
O49010	Herbicide safener binding protein OS=Zea mays GN=SBP1 PE=2 SV=1 - [O49010_MAIZE]	52.62	1.3022	0.0368596
B4FQ24	Cytochrome P450 family 706 subfamily A polypeptide 5 OS=Zea mays GN=103643229 PE=2 SV=1 - [B4FQ24_MAIZE]	27.99	1.3017	0.00220586
A0A1D6NI53	Cytochrome P450 family 72 subfamily A polypeptide 8 OS=Zea mays GN=ZEAMMB73_Zm00001d044156 PE=3 SV=1 - [A0A1D6NI53_MAIZE]	11.43	1.30017	0.00110685
B6TXG9	Uncharacterized protein OS=Zea mays PE=2 SV=1 - [B6TXG9_MAIZE]	6.14	1.29972	0.0294307
A0A1D6GXL0	Phosphatidylinositol-4-phosphate 5-kinase 9 OS=Zea mays GN=100281652 PE=4 SV=1 - [A0A1D6GXL0_MAIZE]	7.35	1.29937	0.0357716
B6SWU9	Lectin-like receptor kinase 7 OS=Zea mays PE=2 SV=1 - [B6SWU9_MAIZE]	11.95	1.29904	0.0042091
C0HEE6	Peroxidase OS=Zea mays GN=ZEAMMB73_Zm00001d020808 PE=2 SV=1 - [C0HEE6_MAIZE]	42.94	1.29884	0.0352089
C0PGB5	Pyruvate kinase OS=Zea mays GN=606466 PE=2 SV=1 - [C0PGB5_MAIZE]	19.13	1.29866	0.0215296
B6T1Q4	Putative uncharacterized protein OS=Zea mays PE=2 SV=1 - [B6T1Q4_MAIZE]	7.96	1.29736	0.0480524
B6T2T8	Splicing factor, arginine/serine-rich 2 OS=Zea mays PE=2 SV=1 - [B6T2T8_MAIZE]	4.59	1.29715	0.0298381
C0HGH7	Universal stress family protein OS=Zea mays GN=100193714 PE=2 SV=1 - [C0HGH7_MAIZE]	14.8	1.29707	0.0203703
B4FSM5	Peroxiredoxin-2F mitochondrial OS=Zea mays GN=100273860 PE=2 SV=1 - [B4FSM5_MAIZE]	35.75	1.29663	0.0214297
A0A1D6JZP8	Uncharacterized protein OS=Zea mays GN=ZEAMMB73_Zm00001d028799 PE=4 SV=1 - [A0A1D6JZP8_MAIZE]	6.56	1.29589	0.00445167
A0A1D6KGW7	NB-ARC domain containing protein expressed OS=Zea mays GN=103640976 PE=4 SV=1 - [A0A1D6KGW7_MAIZE]	3.48	1.29513	0.025614
A0A1D6EBN7	Late embryogenesis abundant protein-related / LEA protein-related OS=Zea mays GN=103646670 PE=4 SV=1 - [A0A1D6EBN7_MAIZE]	5.26	1.29433	0.0125669
A0A1D6L2M4	Histone H2A OS=Zea mays GN=ZEAMMB73_Zm00001d033822 PE=3 SV=1 - [A0A1D6L2M4_MAIZE]	24.09	1.29428	0.0352266
B6TQG5	Histidine-containing phosphotransfer protein 5 OS=Zea mays PE=2 SV=1 - [B6TQG5_MAIZE]	20.83	1.29373	0.0221715
B4FLE3	HSP20-like chaperones superfamily protein OS=Zea mays GN=100282216 PE=2 SV=1 - [B4FLE3_MAIZE]	19.32	1.29373	0.0174368
A0A1D6GY61	Cytochrome P450 family 87 subfamily A polypeptide 6 OS=Zea mays GN=ZEAMMB73_Zm00001d014958 PE=3 SV=1 - [A0A1D6GY61_MAIZE]	18.15	1.29265	0.00188352
C4IYI8	Uncharacterized protein OS=Zea mays PE=2 SV=1 - [C4IYI8_MAIZE]	25	1.29178	0.00158404
A0A1D6EE86	Cleavage and polyadenylation specificity factor subunit 1 OS=Zea mays GN=ZEAMMB73_Zm00001d004153 PE=4 SV=1 - [A0A1D6EE86_MAIZE]	10.38	1.29133	0.0390741
A0A1D6NNE4	Callose synthase 7 OS=Zea mays GN=103651639 PE=4 SV=1 - [A0A1D6NNE4_MAIZE]	1.23	1.29093	0.0172481
B6UIQ8	Receptor-like protein kinase RK20-1 OS=Zea mays PE=2 SV=1 - [B6UIQ8_MAIZE]	22.77	1.28891	0.002831
A0A1D6JLQ5	THO complex subunit 7B-like1 OS=Zea mays GN=103631020 PE=4 SV=1 - [A0A1D6JLQ5_MAIZE]	6.2	1.28889	0.041335
Q8W0V2	Lipoxygenase OS=Zea mays GN=542495 PE=3 SV=1 - [Q8W0V2_MAIZE]	48.15	1.2883	0.045534
B6SJR3	Mitochondrial import receptor subunit TOM7-1 OS=Zea mays GN=100283851 PE=2 SV=1 - [B6SJR3_MAIZE]	31.65	1.28787	0.0139941
B6T381	EF hand family protein OS=Zea mays GN=100284204 PE=2 SV=1 - [B6T381_MAIZE]	24.42	1.28766	0.00196667
B6SIP7	Prefoldin subunit 1 OS=Zea mays PE=2 SV=1 - [B6SIP7_MAIZE]	61.24	1.28591	0.0496744
C4J1V0	Putative LRR receptor-like serine/threonine-protein kinase OS=Zea mays GN=100501217 PE=2 SV=1 - [C4J1V0_MAIZE]	19.17	1.28543	0.00948695
B6T1V6	Calmodulin OS=Zea mays PE=2 SV=1 - [B6T1V6_MAIZE]	95.3	1.2851	0.0159868
B6T3B4	Putative uncharacterized protein OS=Zea mays GN=100276029 PE=2 SV=1 - [B6T3B4_MAIZE]	54.63	1.28481	0.013846
B6U6S0	Ubiquitin domain containing 1 OS=Zea mays GN=100285566 PE=2 SV=1 - [B6U6S0_MAIZE]	28.32	1.28304	0.0318684
A0A1D6DZ79	Protein kinase superfamily protein OS=Zea mays GN=100273687 PE=3 SV=1 - [A0A1D6DZ79_MAIZE]	20.59	1.28261	0.00545727
B8QUZ0	Chitinase OS=Zea mays subsp. parviglumis GN=chiA PE=4 SV=1 - [B8QUZ0_ZEAMP]	43.17	1.28228	0.0173657
C0PHC1	Chloride channel protein OS=Zea mays PE=2 SV=1 - [C0PHC1_MAIZE]	6.45	1.28166	0.0163947
A0A1D6IYT4	Uncharacterized protein OS=Zea mays GN=103641156 PE=4 SV=1 - [A0A1D6IYT4_MAIZE]	7.38	1.28099	0.00228391
A0A1D6PXB5	RING-type E3 ubiquitin transferase OS=Zea mays GN=103653150 PE=4 SV=1 - [A0A1D6PXB5_MAIZE]	6.27	1.28057	0.0370642
A0A1D6JP43	Subtilisin-like serine endopeptidase family protein OS=Zea mays GN=ZEAMMB73_Zm00001d027732 PE=4 SV=1 - [A0A1D6JP43_MAIZE]	14.19	1.28004	0.0235106
B4FD26	Ubiquitin conjugating enzyme5 OS=Zea mays GN=100192908 PE=2 SV=1 - [B4FD26_MAIZE]	24.22	1.27828	0.0281312
B4FB95	Peroxidase OS=Zea mays PE=2 SV=1 - [B4FB95_MAIZE]	12.87	1.27722	0.00909896
B4FCL0	Alpha/beta-Hydrolases superfamily protein OS=Zea mays GN=100280362 PE=2 SV=1 - [B4FCL0_MAIZE]	19.89	1.27706	0.0279332
C0PG53	Glycosyltransferase OS=Zea mays PE=2 SV=1 - [C0PG53_MAIZE]	9.98	1.27685	0.0291164
B7ZYR5	Uncharacterized protein OS=Zea mays PE=2 SV=1 - [B7ZYR5_MAIZE]	20.29	1.27393	0.00934791
A0A1D6ELH9	Peroxidase OS=Zea mays GN=ZEAMMB73_Zm00001d005279 PE=3 SV=1 - [A0A1D6ELH9_MAIZE]	25.67	1.27067	0.00268457
B4FZ88	Uncharacterized protein OS=Zea mays PE=2 SV=1 - [B4FZ88_MAIZE]	3.92	1.2705	0.0212293
C0PBL7	Uncharacterized protein OS=Zea mays PE=2 SV=1 - [C0PBL7_MAIZE]	30.37	1.27	0.0303824
Q8RUA7	Heat shock factor-binding protein 1 OS=Zea mays GN=hsbp1 PE=2 SV=1 - [Q8RUA7_MAIZE]	56.41	1.26939	0.0350173
B4FE17	Uncharacterized protein OS=Zea mays PE=2 SV=1 - [B4FE17_MAIZE]	36.24	1.26857	0.0246497
B6T484	Mitogen-activated protein kinase OS=Zea mays GN=542144 PE=2 SV=1 - [B6T484_MAIZE]	45.16	1.26801	0.00621908
O82576	Blue copper protein (Fragment) OS=Zea mays PE=2 SV=1 - [O82576_MAIZE]	23.15	1.26784	0.0276146
B4F8L7	Glyceraldehyde-3-phosphate dehydrogenase OS=Zea mays GN=542290 PE=2 SV=1 - [B4F8L7_MAIZE]	9.58	1.26766	0.044473
A0A1D6IPQ1	Eukaryotic aspartyl protease family protein OS=Zea mays GN=103633615 PE=3 SV=1 - [A0A1D6IPQ1_MAIZE]	11.76	1.2665	0.025595
B4FK69	Acyl carrier protein OS=Zea mays GN=100282353 PE=2 SV=1 - [B4FK69_MAIZE]	27.48	1.26613	0.00720294
A0A1D6ICF2	UDP-glycosyltransferase 71B1 OS=Zea mays GN=ZEAMMB73_Zm00001d021571 PE=4 SV=1 - [A0A1D6ICF2_MAIZE]	23.11	1.26552	0.0157021
B4FMM1	Putative carboxylesterase 2 OS=Zea mays GN=100272258 PE=2 SV=1 - [B4FMM1_MAIZE]	9.52	1.26536	0.0168808
K7VQG5	Phospholipase D OS=Zea mays GN=100280155 PE=3 SV=1 - [K7VQG5_MAIZE]	43.6	1.26532	0.0402096
B6TX01	Glycoside hydrolase, family 28 OS=Zea mays GN=100284735 PE=2 SV=1 - [B6TX01_MAIZE]	3.46	1.26518	0.0264353
B4FUG2	Gamma-soluble NSF attachment protein OS=Zea mays GN=100273308 PE=2 SV=1 - [B4FUG2_MAIZE]	36.61	1.26512	0.0134511
B6U7G0	Glutathione peroxidase OS=Zea mays PE=2 SV=1 - [B6U7G0_MAIZE]	18.06	1.26511	0.038858
A0A1D6FS67	Putative calcium-dependent protein kinase family protein OS=Zea mays GN=100273840 PE=4 SV=1 - [A0A1D6FS67_MAIZE]	6.15	1.26508	0.000356211
W5UB74	Potassium transporter OS=Zea mays GN=HAK7 PE=2 SV=1 - [W5UB74_MAIZE]	5.83	1.26495	0.013835
B4FRC8	FAD/NAD(P)-binding oxidoreductase OS=Zea mays GN=100282665 PE=2 SV=1 - [B4FRC8_MAIZE]	20.07	1.26436	0.00890707
C0P6I3	Uncharacterized protein OS=Zea mays PE=2 SV=1 - [C0P6I3_MAIZE]	5.76	1.26406	0.0439714
B6TMK6	Ubiquinol oxidase OS=Zea mays PE=2 SV=1 - [B6TMK6_MAIZE]	20.36	1.26353	0.00164169
A0A1D6H341	Phytoene dehydrogenase-like OS=Zea mays GN=ZEAMMB73_Zm00001d015657 PE=4 SV=1 - [A0A1D6H341_MAIZE]	25.19	1.26342	0.0149836
B4FRR3	GLABROUS1 enhancer-binding protein-like OS=Zea mays GN=100272929 PE=2 SV=1 - [B4FRR3_MAIZE]	7.24	1.26313	0.033628
C0PP19	Uncharacterized protein OS=Zea mays PE=2 SV=1 - [C0PP19_MAIZE]	41.2	1.26302	0.0432744
A0A1D6MBX4	Syntaxin-72 OS=Zea mays GN=ZEAMMB73_Zm00001d038931 PE=3 SV=1 - [A0A1D6MBX4_MAIZE]	35.19	1.26285	0.00653349
B6TLX2	Fiber protein Fb15 OS=Zea mays GN=100283793 PE=2 SV=1 - [B6TLX2_MAIZE]	47.25	1.26214	0.0480815
B6TSM6	Catalytic/ oxidoreductase, acting on NADH or NADPH OS=Zea mays GN=100284347 PE=2 SV=1 - [B6TSM6_MAIZE]	7.69	1.26133	0.0317241
B4FQ97	Uncharacterized protein OS=Zea mays PE=2 SV=1 - [B4FQ97_MAIZE]	7.51	1.25985	0.0423227
A0A1D6NZ34	Binding OS=Zea mays GN=103638287 PE=4 SV=1 - [A0A1D6NZ34_MAIZE]	14.19	1.25948	0.0427061
A0A1D6G932	2-oxoglutarate (2OG) and Fe(II)-dependent oxygenase superfamily protein OS=Zea mays GN=103636550 PE=4 SV=1 - [A0A1D6G932_MAIZE]	12.26	1.2593	0.0383685
A0A1D6HY63	PTI1-like tyrosine-protein kinase 3 OS=Zea mays GN=100273536 PE=4 SV=1 - [A0A1D6HY63_MAIZE]	23.73	1.25901	0.0301866
B4FVD5	V-type proton ATPase subunit E3 OS=Zea mays GN=100273417 PE=2 SV=1 - [B4FVD5_MAIZE]	53.91	1.25899	0.049672
B6UBZ5	Hydrolase OS=Zea mays PE=2 SV=1 - [B6UBZ5_MAIZE]	4.91	1.25824	0.0340906
K7UJ45	Methionine--tRNA ligase cytoplasmic OS=Zea mays GN=103654058 PE=3 SV=1 - [K7UJ45_MAIZE]	15.96	1.2582	0.00822189
B8QUS0	Bronze-2 protein (Fragment) OS=Zea mays subsp. parviglumis GN=bz2 PE=4 SV=1 - [B8QUS0_ZEAMP]	11.33	1.25796	0.0384905
B4FQG7	Uncharacterized protein OS=Zea mays PE=2 SV=1 - [B4FQG7_MAIZE]	31.22	1.25759	0.00658185
A0A1D6P311	Elongated mesocotyl2 OS=Zea mays GN=100193737 PE=4 SV=1 - [A0A1D6P311_MAIZE]	16.89	1.25693	0.00921957
K7VPB0	Pentatricopeptide repeat-containing protein mitochondrial OS=Zea mays GN=103636586 PE=4 SV=1 - [K7VPB0_MAIZE]	7.06	1.25685	0.0322865
B6TSR7	Hsp20/alpha crystallin family protein OS=Zea mays PE=2 SV=1 - [B6TSR7_MAIZE]	25.81	1.25673	0.0230639
B4G1N5	Uncharacterized protein OS=Zea mays PE=2 SV=1 - [B4G1N5_MAIZE]	1.95	1.25664	0.0250993
K7VD78	Putative chaperone clbp family protein OS=Zea mays GN=100193235 PE=3 SV=1 - [K7VD78_MAIZE]	22.18	1.25662	0.0147633
A0A1D6M6X3	Putative leucine-rich repeat receptor-like protein kinase family protein OS=Zea mays GN=103630517 PE=3 SV=1 - [A0A1D6M6X3_MAIZE]	18.38	1.2566	0.00586502
B6T8N7	Uncharacterized protein OS=Zea mays GN=100276323 PE=2 SV=1 - [B6T8N7_MAIZE]	8.7	1.2565	0.0179742
A0A1D6K0Y2	Alkaline/neutral invertase A mitochondrial OS=Zea mays GN=103634581 PE=4 SV=1 - [A0A1D6K0Y2_MAIZE]	4	1.25634	0.0235198
B4FPG2	Actin-1 OS=Zea mays GN=100282267 PE=2 SV=1 - [B4FPG2_MAIZE]	39.36	1.25441	0.0146918
C4JC09	Phosphate transporter protein9 OS=Zea mays GN=100502494 PE=2 SV=1 - [C4JC09_MAIZE]	17.37	1.25419	0.0230063
A0A1D6K2E8	Sucrose synthase OS=Zea mays GN=103634623 PE=3 SV=1 - [A0A1D6K2E8_MAIZE]	34.61	1.25394	0.0108745
A0A1D6LPW3	Twinkle homolog protein chloroplastic/mitochondrial OS=Zea mays GN=ZEAMMB73_Zm00001d036624 PE=4 SV=1 - [A0A1D6LPW3_MAIZE]	8.95	1.25331	0.0340481
C6F010	Respiratory burst oxidase protein D variant alpha OS=Zea mays PE=2 SV=1 - [C6F010_MAIZE]	12.23	1.25292	0.0327761
A0A1D6NVZ7	Transketolase 1 OS=Zea mays GN=ZEAMMB73_Zm00001d045451 PE=4 SV=1 - [A0A1D6NVZ7_MAIZE]	37.23	1.25271	0.0473687
B8A0E7	Uncharacterized protein OS=Zea mays PE=2 SV=1 - [B8A0E7_MAIZE]	13.65	1.25255	0.0304438
B6T375	Thioredoxin OS=Zea mays PE=2 SV=1 - [B6T375_MAIZE]	42.54	1.25253	0.0215689
B6TKK2	Gibberellin receptor GID1L2 OS=Zea mays GN=100283680 PE=2 SV=1 - [B6TKK2_MAIZE]	25.77	1.25227	0.0470908
B4F925	Superoxide dismutase OS=Zea mays GN=ZEAMMB73_Zm00001d037859 PE=2 SV=1 - [B4F925_MAIZE]	56.6	1.25198	0.0212551
A0A1D6GJN3	Phospholipase A2-alpha OS=Zea mays GN=100191566 PE=3 SV=1 - [A0A1D6GJN3_MAIZE]	6.62	1.25064	0.0478594
B4FRS6	VIP1 protein OS=Zea mays GN=100282630 PE=2 SV=1 - [B4FRS6_MAIZE]	37.92	1.25059	0.00442079
C4J5B0	Cytochrome b561 and DOMON domain-containing protein OS=Zea mays GN=ZEAMMB73_Zm00001d028167 PE=2 SV=1 - [C4J5B0_MAIZE]	11.95	1.24987	0.0413851
A0A1D6FYS7	Transcriptional corepressor LEUNIG OS=Zea mays GN=100217300 PE=4 SV=1 - [A0A1D6FYS7_MAIZE]	3.12	1.24983	0.0115686
B4F9I1	Alpha/beta-Hydrolases superfamily protein OS=Zea mays GN=100274448 PE=2 SV=1 - [B4F9I1_MAIZE]	13.65	1.24884	0.0299157
B6T2P8	Chloroplastic quinone-oxidoreductase OS=Zea mays PE=2 SV=1 - [B6T2P8_MAIZE]	28.86	1.24796	0.0367511
B8A312	Galactose mutarotase-like superfamily protein OS=Zea mays GN=100280296 PE=2 SV=1 - [B8A312_MAIZE]	45.24	1.24786	0.00309836
A0A1D6MLZ7	Plastidic glucose transporter 4 OS=Zea mays GN=100170248 PE=3 SV=1 - [A0A1D6MLZ7_MAIZE]	3.2	1.24781	0.0315083
A0A1D6L0Z1	Uncharacterized protein OS=Zea mays GN=ZEAMMB73_Zm00001d033641 PE=4 SV=1 - [A0A1D6L0Z1_MAIZE]	17.93	1.24781	0.0290876
B6SR83	RING-H2 finger protein ATL3I OS=Zea mays GN=100281013 PE=2 SV=1 - [B6SR83_MAIZE]	9.28	1.24781	0.0154827
A0A1D6EY66	Elongation factor 1-alpha OS=Zea mays GN=ZEAMMB73_Zm00001d006596 PE=3 SV=1 - [A0A1D6EY66_MAIZE]	38.7	1.24757	0.0419301
B6TFV4	Mitochondrial glycoprotein OS=Zea mays GN=100283220 PE=2 SV=1 - [B6TFV4_MAIZE]	20.15	1.24684	0.0486877
A0A1D6IVF1	Uncharacterized protein OS=Zea mays GN=ZEAMMB73_Zm00001d023756 PE=4 SV=1 - [A0A1D6IVF1_MAIZE]	11.67	1.24668	0.0331465
C0PBR5	Mitogen-activated protein kinase kinase 2 OS=Zea mays GN=ZEAMMB73_Zm00001d045359 PE=2 SV=1 - [C0PBR5_MAIZE]	12.29	1.24651	0.00661656
A0A1D6JAP3	Putative sphingolipid transporter spinster homolog 2 OS=Zea mays GN=100381734 PE=4 SV=1 - [A0A1D6JAP3_MAIZE]	7.47	1.24644	0.00041868
A0A1D6FFK3	Uncharacterized protein OS=Zea mays GN=ZEAMMB73_Zm00001d008789 PE=4 SV=1 - [A0A1D6FFK3_MAIZE]	7.26	1.24628	0.025844
Q5QJA2	Harpin binding protein 1 OS=Zea mays GN=HrBP1 PE=2 SV=1 - [Q5QJA2_MAIZE]	23.53	1.24618	0.035412
A0A1D6E688	Protein root UVB sensitive 2 chloroplastic OS=Zea mays GN=ZEAMMB73_Zm00001d003066 PE=4 SV=1 - [A0A1D6E688_MAIZE]	10.82	1.24535	0.00346221
A0A1D6ET60	N-terminal OS=Zea mays GN=ZEAMMB73_Zm00001d006143 PE=4 SV=1 - [A0A1D6ET60_MAIZE]	22.09	1.24489	0.0391861
B4FRJ7	Fumarylacetoacetate (FAA) hydrolase family OS=Zea mays GN=100272625 PE=2 SV=1 - [B4FRJ7_MAIZE]	32.16	1.24488	0.0382596
A0A1D6HEK8	Vesicle-associated protein 1-1 OS=Zea mays GN=107522034 PE=4 SV=1 - [A0A1D6HEK8_MAIZE]	7.56	1.24468	0.00925827
A0A1D6HAR4	Monooxygenase 1 OS=Zea mays GN=ZEAMMB73_Zm00001d016842 PE=4 SV=1 - [A0A1D6HAR4_MAIZE]	4.51	1.24465	0.0247963
A0A096PSC7	Mitogen-activated protein kinase kinase 3 OS=Zea mays GN=100194228 PE=3 SV=1 - [A0A096PSC7_MAIZE]	1.96	1.24465	0.0353294
B4F8L2	Uncharacterized protein OS=Zea mays PE=2 SV=1 - [B4F8L2_MAIZE]	5.49	1.24351	0.04471
B4FE59	Uncharacterized protein OS=Zea mays PE=2 SV=2 - [B4FE59_MAIZE]	9.52	1.2429	0.0176589
A0A1D6F2Q0	Nuclear pore complex protein NUP98A OS=Zea mays GN=100279429 PE=4 SV=1 - [A0A1D6F2Q0_MAIZE]	17.55	1.2427	0.00787389
B8A1A6	Non-specific phospholipase C2 OS=Zea mays GN=100280012 PE=2 SV=1 - [B8A1A6_MAIZE]	10.1	1.24231	0.0457485
B4FI06	MBF1 transcription factor OS=Zea mays GN=100273208 PE=2 SV=1 - [B4FI06_MAIZE]	52.82	1.24209	0.0334421
B4F935	Uncharacterized protein OS=Zea mays PE=2 SV=1 - [B4F935_MAIZE]	24.32	1.24162	0.00221304
E3T1X1	Cytokinin dehydrogenase 6 OS=Zea mays GN=CKX6 PE=2 SV=1 - [E3T1X1_MAIZE]	1.48	1.24137	0.0276475
A0A1D6KW17	NagB/RpiA/CoA transferase-like superfamily protein OS=Zea mays GN=ZEAMMB73_Zm00001d033046 PE=3 SV=1 - [A0A1D6KW17_MAIZE]	2.69	1.24112	0.0116722
K7VBR0	Zn-dependent exopeptidase superfamily protein OS=Zea mays GN=103638165 PE=4 SV=1 - [K7VBR0_MAIZE]	10.24	1.2411	0.0128602
A0A1D6L204	Threonine dehydratase OS=Zea mays GN=103643901 PE=3 SV=1 - [A0A1D6L204_MAIZE]	18.09	1.24043	0.0045877
B6U7P4	Lipid transfer protein1 OS=Zea mays GN=100285645 PE=2 SV=1 - [B6U7P4_MAIZE]	19.39	1.24026	0.043898
Q672R4	Ent-copalyl diphosphate synthase OS=Zea mays GN=An2 PE=2 SV=1 - [Q672R4_MAIZE]	6.53	1.24014	0.00536888
K7U4C2	Uncharacterized protein OS=Zea mays GN=103654082 PE=4 SV=1 - [K7U4C2_MAIZE]	17.12	1.23998	0.037059
B4FS99	ATP synthase subunit d, mitochondrial OS=Zea mays GN=ZEAMMB73_Zm00001d031825 PE=2 SV=1 - [B4FS99_MAIZE]	78.24	1.23984	0.04141
A0A1D6N6L1	Catalytic/ hydrolase OS=Zea mays GN=100280620 PE=4 SV=1 - [A0A1D6N6L1_MAIZE]	17.31	1.23963	0.0194785
A0A1D6LER8	Glyceraldehyde-3-phosphate dehydrogenase 2, cytosolic OS=Zea mays GN=542718 PE=4 SV=1 - [A0A1D6LER8_MAIZE]	74.27	1.239	0.00386331
A0A1D6M3I5	Putative DUF21 domain-containing protein OS=Zea mays GN=100382675 PE=4 SV=1 - [A0A1D6M3I5_MAIZE]	21.83	1.2386	0.0487379
A0A1D6LKB3	LIMR family protein OS=Zea mays GN=100191580 PE=4 SV=1 - [A0A1D6LKB3_MAIZE]	9.03	1.23848	0.0421531
A0A1D6N932	Osmotin-like protein OSM34 OS=Zea mays GN=100276695 PE=4 SV=1 - [A0A1D6N932_MAIZE]	36.36	1.23775	0.0273756
B4G0S9	Uncharacterized protein OS=Zea mays PE=2 SV=1 - [B4G0S9_MAIZE]	3.88	1.23766	0.00634905
B4FA71	Glycosyltransferase OS=Zea mays GN=100191799 PE=2 SV=1 - [B4FA71_MAIZE]	4.26	1.23755	0.035078
A0A1D6M2Y8	Annexin OS=Zea mays GN=100274091 PE=3 SV=1 - [A0A1D6M2Y8_MAIZE]	32.2	1.23733	0.00731985
Q8L8G5	Nucleosome assembly protein 1 OS=Zea mays GN=nfa102 PE=2 SV=1 - [Q8L8G5_MAIZE]	35.41	1.23686	0.00880024
A0A1D6P9C2	Flavonoid 3'-monooxygenase OS=Zea mays GN=ZEAMMB73_Zm00001d047425 PE=3 SV=1 - [A0A1D6P9C2_MAIZE]	5.9	1.23639	0.0261232
B4FLF7	Uncharacterized protein OS=Zea mays PE=2 SV=1 - [B4FLF7_MAIZE]	8.33	1.23573	0.000652271
B6T3R0	Putative uncharacterized protein OS=Zea mays PE=2 SV=1 - [B6T3R0_MAIZE]	29.1	1.23569	0.0155309
A0A1D6NCY7	Peptidase M28 family protein OS=Zea mays GN=100280279 PE=4 SV=1 - [A0A1D6NCY7_MAIZE]	5.69	1.23554	0.0296163
B4FPI2	Putative ABC1 protein OS=Zea mays GN=100272598 PE=2 SV=1 - [B4FPI2_MAIZE]	3.59	1.23386	0.00165933
A0A1D6GMM8	Ypt/Rab-GAP domain of gyp1p superfamily protein OS=Zea mays GN=103626094 PE=4 SV=1 - [A0A1D6GMM8_MAIZE]	3.88	1.23267	0.0298721
B4FRH5	Succinate--CoA ligase [ADP-forming] subunit beta, mitochondrial OS=Zea mays GN=100284826 PE=2 SV=1 - [B4FRH5_MAIZE]	51.42	1.23257	0.00415567
B6UDF6	Putative uncharacterized protein OS=Zea mays PE=2 SV=1 - [B6UDF6_MAIZE]	7.63	1.2322	0.0052009
A0A1D6FE19	Octicosapeptide/Phox/Bem1p family protein OS=Zea mays GN=100279440 PE=4 SV=1 - [A0A1D6FE19_MAIZE]	9.8	1.23211	0.0436649
Q9FYU0	Calcium/calmodulin dependent protein kinase MCK2 OS=Zea mays GN=MCK2 PE=4 SV=1 - [Q9FYU0_MAIZE]	5.44	1.232	0.0280107
A0A1D6MPG3	Uncharacterized protein OS=Zea mays GN=ZEAMMB73_Zm00001d040256 PE=4 SV=1 - [A0A1D6MPG3_MAIZE]	4.08	1.23102	0.0166166
A0A1D6P4T8	Ribose-phosphate pyrophosphokinase OS=Zea mays GN=100279628 PE=3 SV=1 - [A0A1D6P4T8_MAIZE]	2.9	1.2302	0.0282952
A0A1D6K8Q7	Calcineurin B-like1 OS=Zea mays GN=100191578 PE=4 SV=1 - [A0A1D6K8Q7_MAIZE]	24.87	1.22993	0.0184615
B4FDE9	Tryptophan/tyrosine permease OS=Zea mays GN=100192996 PE=2 SV=1 - [B4FDE9_MAIZE]	2.02	1.22891	0.0280531
B6TT93	Annexin A4 OS=Zea mays PE=2 SV=1 - [B6TT93_MAIZE]	36.08	1.22889	0.0207078
A0A1D6FBT4	Transcription factor Pur-alpha 1 OS=Zea mays GN=100283497 PE=4 SV=1 - [A0A1D6FBT4_MAIZE]	15.93	1.22831	0.0159237
B4FRG1	14-3-3-like protein OS=Zea mays GN=ZEAMMB73_Zm00001d007446 PE=2 SV=1 - [B4FRG1_MAIZE]	71.8	1.22801	0.000943982
C0PAD6	Uncharacterized protein OS=Zea mays PE=2 SV=1 - [C0PAD6_MAIZE]	16.6	1.22787	0.0121025
A0A1D6IB47	Protein DETOXIFICATION 45 chloroplastic OS=Zea mays GN=ZEAMMB73_Zm00001d021446 PE=4 SV=1 - [A0A1D6IB47_MAIZE]	1.71	1.22768	0.000405819
A0A1D6K1L9	Guanine nucleotide exchange factor SPIKE 1 OS=Zea mays GN=100273928 PE=3 SV=1 - [A0A1D6K1L9_MAIZE]	4.65	1.22762	0.00696274
B4FGN7	Uncharacterized protein OS=Zea mays PE=2 SV=1 - [B4FGN7_MAIZE]	17.28	1.22753	0.0135087
B4G268	TRICHOME BIREFRINGENCE-LIKE 20 OS=Zea mays GN=ZEAMMB73_Zm00001d032911 PE=2 SV=1 - [B4G268_MAIZE]	2.38	1.22729	0.0269741
B4FC14	Cytochrome b-c1 complex subunit Rieske, mitochondrial OS=Zea mays GN=ZEAMMB73_Zm00001d025286 PE=2 SV=1 - [B4FC14_MAIZE]	41.76	1.22582	0.00802224
A0A1D6KAQ9	Serine/threonine-protein kinase OS=Zea mays GN=ZEAMMB73_Zm00001d030171 PE=4 SV=1 - [A0A1D6KAQ9_MAIZE]	10.55	1.22558	0.0144706
A0A1D6J5P5	Calmodulin-binding transcription activator 4 OS=Zea mays GN=ZEAMMB73_Zm00001d025235 PE=4 SV=1 - [A0A1D6J5P5_MAIZE]	1.46	1.22528	0.0307669
B4FGR9	Glutathione S-transferase TCHQD OS=Zea mays GN=100193919 PE=2 SV=1 - [B4FGR9_MAIZE]	13.58	1.22512	0.0456615
Q9FQC4	Glutathione S-transferase F13 OS=Zea mays GN=542630 PE=2 SV=1 - [Q9FQC4_MAIZE]	26.92	1.22502	0.0433543
A0A1D6HWD9	Protein RETICULATA chloroplastic OS=Zea mays GN=103648205 PE=4 SV=1 - [A0A1D6HWD9_MAIZE]	20.67	1.22462	0.00920374
B6U0D3	Putative uncharacterized protein OS=Zea mays PE=2 SV=1 - [B6U0D3_MAIZE]	45.32	1.22446	0.0148123
A0A1D6IYM0	AICARFT/IMPCHase bienzyme family protein OS=Zea mays GN=103641146 PE=4 SV=1 - [A0A1D6IYM0_MAIZE]	19.11	1.2237	0.020311
C0P9U8	Uncharacterized protein OS=Zea mays PE=2 SV=1 - [C0P9U8_MAIZE]	18.16	1.22359	0.00103244
A0A1D6MA77	Non-specific serine/threonine protein kinase OS=Zea mays GN=100384241 PE=4 SV=1 - [A0A1D6MA77_MAIZE]	13.32	1.22331	0.0213468
A0A1D6JN64	Mitochondrial outer membrane protein porin 4 OS=Zea mays GN=ZEAMMB73_Zm00001d027580 PE=4 SV=1 - [A0A1D6JN64_MAIZE]	36.75	1.2218	0.0204033
A0A1D6MZP3	Putative endonuclease or glycosyl hydrolase OS=Zea mays GN=100273919 PE=4 SV=1 - [A0A1D6MZP3_MAIZE]	2.2	1.22176	0.0468136
B4G1E6	Uncharacterized protein OS=Zea mays PE=2 SV=1 - [B4G1E6_MAIZE]	40.43	1.2208	0.0294316
P46420	Glutathione S-transferase 4 OS=Zea mays GN=GST4 PE=1 SV=2 - [GSTF4_MAIZE]	37.67	1.22076	0.0480599
C0P886	Uncharacterized protein OS=Zea mays PE=2 SV=1 - [C0P886_MAIZE]	22.81	1.22031	0.0252537
A0A1D6E9A6	NAD(P)-binding Rossmann-fold superfamily protein OS=Zea mays GN=100191925 PE=4 SV=1 - [A0A1D6E9A6_MAIZE]	5.52	1.22019	0.0345997
A0A1D6IHG5	Protein FREE1 OS=Zea mays GN=100279323 PE=4 SV=1 - [A0A1D6IHG5_MAIZE]	2.51	1.22001	0.00463882
B4FEN0	Glucose-6-phosphate/phosphate translocator 2 OS=Zea mays GN=100193334 PE=2 SV=1 - [B4FEN0_MAIZE]	8.27	1.21965	0.0409621
A0A1D6IAN8	Octicosapeptide/Phox/Bem1p (PB1) domain-containing protein / tetratricopeptide repeat (TPR)-containing protein OS=Zea mays GN=103633129 PE=4 SV=1 - [A0A1D6IAN8_MAIZE]	32.61	1.21953	0.0160127
B6TBM1	Alpha-soluble NSF attachment protein OS=Zea mays GN=100282813 PE=2 SV=1 - [B6TBM1_MAIZE]	54.33	1.21949	0.0227442
C0HDV1	Alpha/beta-Hydrolases superfamily protein OS=Zea mays GN=ZEAMMB73_Zm00001d011619 PE=2 SV=1 - [C0HDV1_MAIZE]	23.5	1.21811	0.0240657
A0A1D6IHU3	Bet1-like protein OS=Zea mays GN=100276126 PE=4 SV=1 - [A0A1D6IHU3_MAIZE]	14.88	1.21753	0.00544799
B6TFB6	Stress responsive protein OS=Zea mays PE=2 SV=1 - [B6TFB6_MAIZE]	62.31	1.21752	0.048471
B6U0T1	Leucine Rich Repeat family protein OS=Zea mays GN=103627509 PE=2 SV=1 - [B6U0T1_MAIZE]	1.79	1.21739	0.0202793
B6TT83	SRC2 OS=Zea mays PE=2 SV=1 - [B6TT83_MAIZE]	18.54	1.21724	0.0136966
A0A1D6QKV3	Chalcone synthase 8 OS=Zea mays GN=ZEAMMB73_Zm00001d052916 PE=3 SV=1 - [A0A1D6QKV3_MAIZE]	2.36	1.21598	0.0111137
B6TWB5	Vacuolar protein sorting 37C OS=Zea mays PE=2 SV=1 - [B6TWB5_MAIZE]	16.38	1.21579	0.0107564
B4FSA7	ADP,ATP carrier protein OS=Zea mays GN=100284305 PE=2 SV=1 - [B4FSA7_MAIZE]	29.21	1.21496	0.0277819
A0A1D6MMA5	Multicopper oxidase LPR2 OS=Zea mays GN=100275791 PE=4 SV=1 - [A0A1D6MMA5_MAIZE]	3.67	1.21489	0.00417763
B4G0G4	Protein BOBBER 1 OS=Zea mays GN=100282404 PE=2 SV=1 - [B4G0G4_MAIZE]	24.83	1.21445	0.0144032
B6T1E3	Mitochondrial outer membrane protein porin 4 OS=Zea mays GN=ZEAMMB73_Zm00001d048362 PE=2 SV=1 - [B6T1E3_MAIZE]	37.68	1.21439	0.0121999
B6TLY8	Mitochondrial ATP synthase OS=Zea mays PE=2 SV=1 - [B6TLY8_MAIZE]	61.73	1.21345	0.0147568
A0A1D6IGW8	Calcium-dependent protein kinase 7 OS=Zea mays GN=103628941 PE=3 SV=1 - [A0A1D6IGW8_MAIZE]	22.61	1.21342	0.0301327
B8A1M2	Uncharacterized protein OS=Zea mays PE=2 SV=1 - [B8A1M2_MAIZE]	61.59	1.21263	0.0373964
B6TQW0	Carboxypeptidase OS=Zea mays GN=100279978 PE=2 SV=1 - [B6TQW0_MAIZE]	20.89	1.21202	0.0388585
A0A1D6FLY1	Calcium permeable stress-gated cation channel 1 OS=Zea mays GN=ZEAMMB73_Zm00001d009771 PE=4 SV=1 - [A0A1D6FLY1_MAIZE]	1.15	1.21199	0.0105274
A0A1D6LBB2	G-type lectin S-receptor-like serine/threonine-protein kinase OS=Zea mays GN=103644303 PE=4 SV=1 - [A0A1D6LBB2_MAIZE]	7.04	1.21167	0.00290266
B7ZXB0	Uncharacterized protein OS=Zea mays PE=2 SV=1 - [B7ZXB0_MAIZE]	4.47	1.21114	0.0216193
A0A1D6E263	4-hydroxy-tetrahydrodipicolinate synthase OS=Zea mays GN=100282239 PE=3 SV=1 - [A0A1D6E263_MAIZE]	19.71	1.21062	0.0292617
Q9T0N8	Cytokinin dehydrogenase 1 OS=Zea mays GN=CKX1 PE=1 SV=2 - [CKX1_MAIZE]	3.75	1.21058	0.0224295
A0A1D6HW11	Golgin subfamily A member 4 OS=Zea mays GN=103632124 PE=4 SV=1 - [A0A1D6HW11_MAIZE]	3.91	1.21049	0.0209149
B4FBY6	Uncharacterized protein OS=Zea mays PE=2 SV=1 - [B4FBY6_MAIZE]	55.47	1.21037	0.00641527
B6TZU6	Pirin-like protein OS=Zea mays PE=2 SV=1 - [B6TZU6_MAIZE]	24.41	1.2091	0.0091886
A0A1D6IXT7	Bifunctional dethiobiotin synthetase/78-diamino-pelargonic acid aminotransferase mitochondrial OS=Zea mays GN=100382888 PE=3 SV=1 - [A0A1D6IXT7_MAIZE]	8.97	1.20897	0.0409166
B6TAB7	SCO1 protein OS=Zea mays PE=2 SV=1 - [B6TAB7_MAIZE]	9.61	1.20782	0.0139813
B6SII8	CCAAT-HAP5 transcription factor OS=Zea mays GN=CA5P16 PE=2 SV=1 - [B6SII8_MAIZE]	20.5	1.20781	0.0379014
B6TJS9	Sec20 family protein OS=Zea mays GN=100283594 PE=2 SV=1 - [B6TJS9_MAIZE]	16.13	1.20709	0.00950964
B4FNM9	Arginine/serine-rich splicing factor RSZ28IV OS=Zea mays GN=RSZ28 PE=2 SV=1 - [B4FNM9_MAIZE]	25.53	1.20681	0.0378681
A0A1D6LL52	ATP-dependent peptidase OS=Zea mays GN=ZEAMMB73_Zm00001d036181 PE=4 SV=1 - [A0A1D6LL52_MAIZE]	4.1	1.20665	0.0399222
C0P3P6	Uncharacterized protein OS=Zea mays PE=2 SV=1 - [C0P3P6_MAIZE]	17.42	1.20618	0.0405336
B6SWY5	LysM receptor-like kinase OS=Zea mays PE=2 SV=1 - [B6SWY5_MAIZE]	8.11	1.20605	0.0433137
B4FF02	60S ribosomal protein L23a OS=Zea mays GN=100283914 PE=2 SV=1 - [B4FF02_MAIZE]	42.38	1.20563	0.0314066
A0A1D6FV20	Tetratricopeptide repeat (TPR)-like superfamily protein OS=Zea mays GN=100192799 PE=4 SV=1 - [A0A1D6FV20_MAIZE]	10.1	1.20543	0.0014811
A0A1D6FU93	Arginine--tRNA ligase chloroplastic/mitochondrial OS=Zea mays GN=100281742 PE=3 SV=1 - [A0A1D6FU93_MAIZE]	18.29	1.20517	0.0110868
B4FE05	Uncharacterized protein OS=Zea mays PE=2 SV=1 - [B4FE05_MAIZE]	7.14	1.20515	0.049444
A0A1D6LEP6	Serine/threonine protein phosphatase 2A 59 kDa regulatory subunit B' eta isoform OS=Zea mays GN=103628994 PE=4 SV=1 - [A0A1D6LEP6_MAIZE]	12.06	1.20484	0.0418566
B6SPT9	DUF641 family protein OS=Zea mays GN=100275180 PE=2 SV=1 - [B6SPT9_MAIZE]	1.49	1.20457	0.0475434
A0A1D6DTQ0	Uncharacterized protein OS=Zea mays GN=ZEAMMB73_Zm00001d001862 PE=4 SV=1 - [A0A1D6DTQ0_MAIZE]	2.35	1.2043	0.0159236
A0A1D6M324	Protein RETICULATA-RELATED 4 chloroplastic OS=Zea mays GN=ZEAMMB73_Zm00001d038085 PE=4 SV=1 - [A0A1D6M324_MAIZE]	17.31	1.20426	0.0226962
A0A1D6EB20	Protein SET DOMAIN GROUP 41 OS=Zea mays GN=103646467 PE=4 SV=1 - [A0A1D6EB20_MAIZE]	4.58	1.20395	0.00368485
B6U726	Vesicle-associated membrane protein 711 OS=Zea mays GN=ZEAMMB73_Zm00001d037483 PE=2 SV=1 - [B6U726_MAIZE]	59.28	1.20338	0.00588191
A0A1D6IBB4	Glutathione S-transferase F9 OS=Zea mays GN=103633158 PE=3 SV=1 - [A0A1D6IBB4_MAIZE]	2.5	1.2032	0.0493611
A0A1D6KKT9	Haloacid dehalogenase-like hydrolase (HAD) superfamily protein OS=Zea mays GN=100284297 PE=4 SV=1 - [A0A1D6KKT9_MAIZE]	3.07	1.2023	0.00135953
A0A1D6NCH5	Proline-rich receptor-like protein kinase PERK15 OS=Zea mays GN=ZEAMMB73_Zm00001d043480 PE=4 SV=1 - [A0A1D6NCH5_MAIZE]	10.34	1.20173	0.00350744
A0A1D6LGF1	Gamma-glutamylcysteine synthetase1 OS=Zea mays GN=ZEAMMB73_Zm00001d035445 PE=4 SV=1 - [A0A1D6LGF1_MAIZE]	30.93	1.20143	0.00482209
A0A1D6IU13	Fatty acid amide hydrolase OS=Zea mays GN=ZEAMMB73_Zm00001d023543 PE=4 SV=1 - [A0A1D6IU13_MAIZE]	5.87	1.20142	0.0279707
B4FQ58	Uncharacterized protein OS=Zea mays PE=2 SV=1 - [B4FQ58_MAIZE]	30.29	1.20097	0.0191701
B6TL91	FAM10 family protein OS=Zea mays GN=100283738 PE=2 SV=1 - [B6TL91_MAIZE]	36.84	1.20096	0.0219134
Q30KW6	Cysteine proteinase inhibitor OS=Zea mays subsp. parviglumis GN=cpi2 PE=3 SV=1 - [Q30KW6_ZEAMP]	23.88	1.20085	0.023792
A0A1D6LNR2	Choline monooxygenase chloroplastic OS=Zea mays GN=ZEAMMB73_Zm00001d036496 PE=4 SV=1 - [A0A1D6LNR2_MAIZE]	5.54	1.20046	0.00634865
A0A1D6LU05	Phosphoinositide phosphatase SAC2 OS=Zea mays GN=103629870 PE=4 SV=1 - [A0A1D6LU05_MAIZE]	4.16	1.20002	0.00286982
A0A1D6I2L5	Retinol dehydrogenase 13 OS=Zea mays GN=103632616 PE=4 SV=1 - [A0A1D6I2L5_MAIZE]	12.3	0.833188	0.0253977
B4FVV2	Uncharacterized protein OS=Zea mays PE=2 SV=1 - [B4FVV2_MAIZE]	8.73	0.833003	0.00944546
B4FCY9	26S proteasome non-ATPase regulatory subunit 8 OS=Zea mays PE=2 SV=1 - [B4FCY9_MAIZE]	31.46	0.832439	0.0389515
A0A1D6GFT7	Aldehyde oxidase2 OS=Zea mays GN=ZEAMMB73_Zm00001d013098 PE=4 SV=1 - [A0A1D6GFT7_MAIZE]	34.62	0.832076	0.00477624
A0A1D6Q2L8	Nuclear transport factor 2 (NTF2) family protein with RNA binding (RRM-RBD-RNP motifs) domain OS=Zea mays GN=ZEAMMB73_Zm00001d050610 PE=4 SV=1 - [A0A1D6Q2L8_MAIZE]	11.11	0.831844	0.0282518
B4FY74	Alpha/beta-Hydrolases superfamily protein OS=Zea mays GN=103653383 PE=2 SV=1 - [B4FY74_MAIZE]	43.94	0.83158	0.0353156
A0A1D6HHN9	Phosphoribulokinase / Uridine kinase family OS=Zea mays GN=103627622 PE=4 SV=1 - [A0A1D6HHN9_MAIZE]	4.29	0.830753	0.0207859
A0A1D6E6Z0	Cytochrome P450 71A26 OS=Zea mays GN=ZEAMMB73_Zm00001d003142 PE=3 SV=1 - [A0A1D6E6Z0_MAIZE]	2.76	0.830719	0.00229284
C0PL01	T-complex protein 1 subunit gamma OS=Zea mays GN=ZEAMMB73_Zm00001d053553 PE=2 SV=1 - [C0PL01_MAIZE]	44.98	0.830678	0.0123184
A0A1D6H077	Glycoprotein membrane GPI-anchored OS=Zea mays GN=ZEAMMB73_Zm00001d015223 PE=4 SV=1 - [A0A1D6H077_MAIZE]	6.06	0.830634	0.0310919
K7W6W9	Root cap-specific protein OS=Zea mays GN=103638108 PE=3 SV=1 - [K7W6W9_MAIZE]	18.87	0.830272	0.0442847
A0A1D6MD15	Aspartic proteinase A1 OS=Zea mays GN=100282399 PE=3 SV=1 - [A0A1D6MD15_MAIZE]	42.04	0.829916	0.0151183
C4J9J4	RNA-binding KH domain-containing protein OS=Zea mays GN=100502234 PE=2 SV=1 - [C4J9J4_MAIZE]	23.48	0.82977	0.00435615
P93702	Acyl carrier protein (Fragment) OS=Zea mays GN=ACP PE=2 SV=1 - [P93702_MAIZE]	22.06	0.82973	0.0111199
B6TPJ8	Fructokinase-2 OS=Zea mays PE=2 SV=1 - [B6TPJ8_MAIZE]	66.87	0.829682	0.0184648
B6UGA4	Mitochondrial import inner membrane translocase subunit TIM16 OS=Zea mays GN=100286228 PE=2 SV=1 - [B6UGA4_MAIZE]	15.52	0.829607	0.0403725
B4FBN4	Beta expansin2 OS=Zea mays GN=103637654 PE=2 SV=1 - [B4FBN4_MAIZE]	15.6	0.829561	0.0275635
A0A1D6ET42	Thioesterase/thiol ester dehydrase-isomerase superfamily protein OS=Zea mays GN=ZEAMMB73_Zm00001d006133 PE=4 SV=1 - [A0A1D6ET42_MAIZE]	12.67	0.829368	0.0417692
C0PN58	Tubulin gamma chain OS=Zea mays GN=542436 PE=2 SV=1 - [C0PN58_MAIZE]	12.37	0.829108	0.0328138
A0A1D6M3F9	Putative cyclin-dependent kinase family protein OS=Zea mays GN=100273893 PE=3 SV=1 - [A0A1D6M3F9_MAIZE]	7.14	0.828578	0.00931077
A0A1D6Q3U3	Small nuclear ribonucleoprotein family protein OS=Zea mays GN=100286216 PE=4 SV=1 - [A0A1D6Q3U3_MAIZE]	32.63	0.828531	0.0165612
B4FL49	Nascent polypeptide-associated complex subunit beta OS=Zea mays GN=100284372 PE=2 SV=1 - [B4FL49_MAIZE]	48.48	0.827981	0.0121261
A0A1D6MDM4	Peroxisomal membrane protein PEX14 OS=Zea mays GN=100193948 PE=4 SV=1 - [A0A1D6MDM4_MAIZE]	7.38	0.827764	0.0338664
A0A1D6QVG7	Protein disulfide isomerase3 OS=Zea mays GN=606411 PE=4 SV=1 - [A0A1D6QVG7_MAIZE]	30.09	0.827206	0.0109497
A0A1D6DXC1	Eukaryotic translation initiation factor 3 subunit C OS=Zea mays GN=100272475 PE=3 SV=1 - [A0A1D6DXC1_MAIZE]	28.85	0.827197	0.00609348
B4FAM6	60S ribosomal protein L13a-1 OS=Zea mays GN=ZEAMMB73_Zm00001d034059 PE=2 SV=1 - [B4FAM6_MAIZE]	42.23	0.8269	0.0115471
B4G080	Caffeoyl-CoA O-methyltransferase 1 OS=Zea mays PE=2 SV=1 - [B4G080_MAIZE]	66.94	0.826362	0.0030894
B4FQ84	Uncharacterized protein OS=Zea mays PE=2 SV=1 - [B4FQ84_MAIZE]	36.14	0.826335	0.00732163
A0A1D6PAQ3	Serine/arginine-rich-splicing factor SR34 OS=Zea mays GN=100217203 PE=4 SV=1 - [A0A1D6PAQ3_MAIZE]	41.63	0.826214	0.0366059
C0PHA8	Uncharacterized protein OS=Zea mays PE=2 SV=1 - [C0PHA8_MAIZE]	33.79	0.82608	0.00947424
A0A1D6PN70	DEAD-box ATP-dependent RNA helicase 40 OS=Zea mays GN=ZEAMMB73_Zm00001d048632 PE=3 SV=1 - [A0A1D6PN70_MAIZE]	3.39	0.825711	0.00824878
C0P445	Calcium-binding protein CML42 OS=Zea mays GN=100382070 PE=2 SV=1 - [C0P445_MAIZE]	17.55	0.825585	0.00952373
A0A1D6PTZ7	Evolutionarily conserved C-terminal region 10 OS=Zea mays GN=100382673 PE=4 SV=1 - [A0A1D6PTZ7_MAIZE]	13.05	0.825042	0.0229284
A0A1D6MEL5	Argonaute104 OS=Zea mays GN=100383316 PE=3 SV=1 - [A0A1D6MEL5_MAIZE]	8.1	0.824798	0.0466204
A0A1D6JH45	Protein IQ-DOMAIN 32 OS=Zea mays GN=100272693 PE=4 SV=1 - [A0A1D6JH45_MAIZE]	1.57	0.824634	0.045304
A0A1D6DVR7	COP9 signalosome complex subunit 5b OS=Zea mays GN=100283276 PE=4 SV=1 - [A0A1D6DVR7_MAIZE]	16.48	0.824335	0.00279808
A0A1D6FSN1	Metacaspase type II OS=Zea mays GN=ZEAMMB73_Zm00001d010672 PE=4 SV=1 - [A0A1D6FSN1_MAIZE]	23.2	0.824274	0.0366532
B4FR21	ATP-dependent RNA helicase dhh1 OS=Zea mays PE=2 SV=1 - [B4FR21_MAIZE]	26.45	0.824257	0.0321636
K7VP34	Putative glucan 13-alpha-glucosidase OS=Zea mays GN=ZEAMMB73_Zm00001d048080 PE=3 SV=1 - [K7VP34_MAIZE]	22.51	0.82368	0.0212048
B6THZ5	Nuclear matrix protein 1 OS=Zea mays PE=2 SV=1 - [B6THZ5_MAIZE]	7.01	0.823506	0.0410291
B4FBF2	Carboxypeptidase OS=Zea mays GN=100273121 PE=2 SV=1 - [B4FBF2_MAIZE]	31.05	0.82334	0.00450337
B4FCZ6	Uncharacterized protein OS=Zea mays PE=2 SV=1 - [B4FCZ6_MAIZE]	4.76	0.823274	0.00936579
B4F7V1	2-dehydro-3-deoxyphosphooctonate aldolase OS=Zea mays GN=100191165 PE=2 SV=1 - [B4F7V1_MAIZE]	43.64	0.822795	0.00069157
B6T5R2	Mitochondrial fission 1 protein OS=Zea mays PE=2 SV=1 - [B6T5R2_MAIZE]	20.96	0.821816	0.0161091
A0A1D6L9A0	40S ribosomal protein S26 OS=Zea mays GN=100193263 PE=3 SV=1 - [A0A1D6L9A0_MAIZE]	18.18	0.820797	0.0334222
A0A1D6PSA4	EMB2756 (EMBRYO DEFECTIVE 2756) OS=Zea mays GN=ZEAMMB73_Zm00001d049095 PE=4 SV=1 - [A0A1D6PSA4_MAIZE]	1.74	0.820602	0.0127792
A0A1D6FUZ0	Putative RNA polymerase II subunit B1 CTD phosphatase RPAP2-like protein OS=Zea mays GN=100217208 PE=4 SV=1 - [A0A1D6FUZ0_MAIZE]	1.43	0.820455	0.0383554
C0PJ26	Uncharacterized protein OS=Zea mays PE=2 SV=1 - [C0PJ26_MAIZE]	36.83	0.820131	0.00170155
B4FTL0	BAG family molecular chaperone regulator 7 OS=Zea mays GN=100273212 PE=2 SV=1 - [B4FTL0_MAIZE]	24.63	0.820043	0.026189
A3FMB9	Proteasome subunit alpha type OS=Zea mays GN=PAD1 PE=2 SV=1 - [A3FMB9_MAIZE]	37.75	0.819733	0.0126107
A0A1D6LH03	Kinesin-like protein KIN-5D OS=Zea mays GN=100191898 PE=3 SV=1 - [A0A1D6LH03_MAIZE]	6.66	0.819686	0.0236909
A0A1D6KJ07	Aminoacylase-1 OS=Zea mays GN=ZEAMMB73_Zm00001d031473 PE=4 SV=1 - [A0A1D6KJ07_MAIZE]	27.35	0.819598	0.00420575
A0A1D6FAF6	Protein SNOWY COTYLEDON 3 OS=Zea mays GN=ZEAMMB73_Zm00001d007953 PE=4 SV=1 - [A0A1D6FAF6_MAIZE]	10.62	0.819514	0.0301541
B8A2H0	Uncharacterized protein OS=Zea mays PE=2 SV=1 - [B8A2H0_MAIZE]	8.05	0.819489	0.0284849
B4F8X9	THO complex subunit 5B OS=Zea mays GN=100191475 PE=2 SV=1 - [B4F8X9_MAIZE]	3.13	0.8194	0.0153926
B4FE06	Uncharacterized protein OS=Zea mays PE=2 SV=1 - [B4FE06_MAIZE]	50.46	0.81931	0.032176
A0A1D6K902	Pyruvate kinase OS=Zea mays GN=100273990 PE=3 SV=1 - [A0A1D6K902_MAIZE]	20.37	0.819284	0.0244119
B6SHT0	OB-fold nucleic acid binding domain containing protein OS=Zea mays GN=100280528 PE=2 SV=1 - [B6SHT0_MAIZE]	33.56	0.819129	0.0323691
B4FMM6	Putative small nuclear ribonucleoprotein G OS=Zea mays GN=100282336 PE=2 SV=1 - [B4FMM6_MAIZE]	41.25	0.819124	0.0162033
A0A1D6GYY1	Histone deacetylase complex subunit SAP18 OS=Zea mays GN=100194333 PE=4 SV=1 - [A0A1D6GYY1_MAIZE]	23.97	0.818392	0.0138969
B6TQC0	3-N-debenzoyl-2-deoxytaxol N-benzoyltransferase OS=Zea mays GN=100284134 PE=2 SV=1 - [B6TQC0_MAIZE]	41.59	0.818138	0.00196951
B6T6A1	Putative uncharacterized protein OS=Zea mays PE=2 SV=1 - [B6T6A1_MAIZE]	10.8	0.818025	0.00746716
C0P6Q4	Protein BTR1 OS=Zea mays GN=542422 PE=2 SV=1 - [C0P6Q4_MAIZE]	30.81	0.817848	0.0106481
A0A1D6N4X3	60S ribosomal protein L5-1 homolog a OS=Zea mays GN=103650892 PE=3 SV=1 - [A0A1D6N4X3_MAIZE]	56.95	0.817646	0.02425
A0A1D6LVE5	Gibberellin receptor GID1L2 OS=Zea mays GN=ZEAMMB73_Zm00001d037180 PE=4 SV=1 - [A0A1D6LVE5_MAIZE]	34.15	0.817615	0.0416098
A0A1D6MWM9	Heparanase-like protein 1 OS=Zea mays GN=100192026 PE=4 SV=1 - [A0A1D6MWM9_MAIZE]	11.76	0.817361	0.0359304
A0A1D6N5P7	RNA-binding (RRM/RBD/RNP motifs) family protein OS=Zea mays GN=103650932 PE=4 SV=1 - [A0A1D6N5P7_MAIZE]	11.32	0.817336	0.0265378
C0PI43	Soluble epoxide hydrolase OS=Zea mays GN=100383654 PE=2 SV=1 - [C0PI43_MAIZE]	38.17	0.817302	0.0265745
A0A1D6NLC5	Aspartyl protease family protein 2 OS=Zea mays GN=100501808 PE=3 SV=1 - [A0A1D6NLC5_MAIZE]	16.08	0.817012	0.0472516
A0A1D6LKU0	Protein arginine N-methyltransferase PRMT10 OS=Zea mays GN=100384449 PE=3 SV=1 - [A0A1D6LKU0_MAIZE]	22.54	0.816968	0.0260863
B6T1U2	Histone H2B OS=Zea mays PE=2 SV=1 - [B6T1U2_MAIZE]	52.6	0.816443	0.0200418
B6TGU3	Putative uncharacterized protein OS=Zea mays PE=2 SV=1 - [B6TGU3_MAIZE]	19.38	0.816194	0.0119557
A0A097ETZ6	Urea transporter OS=Zea mays subsp. mays GN=DUR3 PE=2 SV=1 - [A0A097ETZ6_MAIZE]	1.64	0.815674	0.000802756
A0A1D6DU51	Carboxylesterase SOBER1 OS=Zea mays GN=103645786 PE=4 SV=1 - [A0A1D6DU51_MAIZE]	4.51	0.815469	0.0191456
B6SLI2	RNA-binding protein 8A OS=Zea mays GN=100280761 PE=2 SV=1 - [B6SLI2_MAIZE]	18.69	0.814922	0.00905284
A0A1D6HSF6	187-kDa microtubule-associated protein AIR9 OS=Zea mays GN=103631942 PE=4 SV=1 - [A0A1D6HSF6_MAIZE]	7.54	0.814824	0.0208175
A0A1D6LQX4	Uncharacterized protein OS=Zea mays GN=ZEAMMB73_Zm00001d036756 PE=4 SV=1 - [A0A1D6LQX4_MAIZE]	41.41	0.814782	0.00275939
K7V620	Putative serine/threonine protein phosphatase superfamily protein OS=Zea mays GN=ZEAMMB73_Zm00001d011999 PE=4 SV=1 - [K7V620_MAIZE]	3.54	0.814729	0.00521069
A0A1D6JP35	Evolutionarily conserved C-terminal region 2 OS=Zea mays GN=100383598 PE=4 SV=1 - [A0A1D6JP35_MAIZE]	10.7	0.814666	0.0284611
B4FAL8	Selenium-binding protein 3 OS=Zea mays GN=100192654 PE=2 SV=1 - [B4FAL8_MAIZE]	22.52	0.81447	0.0320889
B4FU39	Uncharacterized protein OS=Zea mays PE=2 SV=1 - [B4FU39_MAIZE]	34.3	0.814381	0.0287628
B4G079	Uncharacterized protein OS=Zea mays PE=2 SV=1 - [B4G079_MAIZE]	4.02	0.814114	0.0193059
Q94F77	Nucleosome/chromatin assembly factor C OS=Zea mays GN=nfc102 PE=2 SV=1 - [Q94F77_MAIZE]	24.5	0.814018	0.0477014
B4G286	40S ribosomal protein S18 OS=Zea mays PE=2 SV=1 - [B4G286_MAIZE]	41.45	0.813907	0.0443715
B6T0W6	Putative uncharacterized protein OS=Zea mays PE=2 SV=1 - [B6T0W6_MAIZE]	20.51	0.81367	0.0440923
A0A1D6I5B4	Cysteine proteinase 2 OS=Zea mays GN=ZEAMMB73_Zm00001d020636 PE=3 SV=1 - [A0A1D6I5B4_MAIZE]	25.53	0.813468	0.000754942
B4FFY7	Endoplasmic reticulum vesicle transporter protein OS=Zea mays GN=100193691 PE=2 SV=1 - [B4FFY7_MAIZE]	14.58	0.813418	0.0327603
C0PK04	Soluble inorganic pyrophosphatase 2 OS=Zea mays GN=100383920 PE=2 SV=1 - [C0PK04_MAIZE]	26.37	0.813068	0.0393393
C0P3Z8	Ubiquitin-conjugating enzyme E2 variant 1C OS=Zea mays GN=100382057 PE=2 SV=1 - [C0P3Z8_MAIZE]	52.03	0.812734	0.0182916
A0A1D6EJ56	Ubiquitin-activating enzyme E1 2 OS=Zea mays GN=100382860 PE=3 SV=1 - [A0A1D6EJ56_MAIZE]	26.33	0.812704	0.0009037
B4G038	Homoserine dehydrogenase OS=Zea mays GN=100282632 PE=2 SV=1 - [B4G038_MAIZE]	25	0.811261	0.00204842
A0A1D6HA81	Exosome complex component RRP45B OS=Zea mays GN=100384304 PE=4 SV=1 - [A0A1D6HA81_MAIZE]	5.36	0.811246	0.00139202
A0A1D6ICV7	Cathepsin B-like cysteine proteinase 3 OS=Zea mays GN=ZEAMMB73_Zm00001d021615 PE=3 SV=1 - [A0A1D6ICV7_MAIZE]	25.65	0.811119	0.0361672
Q9FQB7	Glutathione S-transferase GST 22 (Fragment) OS=Zea mays PE=2 SV=1 - [Q9FQB7_MAIZE]	31.88	0.811102	0.016162
B6U0C2	Phenazine biosynthesis PhzC/PhzF protein OS=Zea mays GN=100285053 PE=2 SV=1 - [B6U0C2_MAIZE]	45.95	0.811015	0.00346337
B6UFF4	Pop3 peptide OS=Zea mays GN=ZEAMMB73_Zm00001d023395 PE=2 SV=1 - [B6UFF4_MAIZE]	23.36	0.810538	0.025356
A0EJ90	Brittle stalk-2 OS=Zea mays GN=Bk2 PE=2 SV=1 - [A0EJ90_MAIZE]	2.22	0.809978	0.0181297
A0A1D6I6D7	S-adenosyl-L-methionine-dependent methyltransferase superfamily protein OS=Zea mays GN=100272508 PE=3 SV=1 - [A0A1D6I6D7_MAIZE]	5.55	0.809859	0.00462933
B4FDT0	40S ribosomal protein S20 OS=Zea mays GN=100194044 PE=2 SV=1 - [B4FDT0_MAIZE]	43.75	0.809731	0.00248211
A0A1D6FLF1	Plasminogen activator inhibitor 1 RNA-binding protein OS=Zea mays GN=ZEAMMB73_Zm00001d009740 PE=4 SV=1 - [A0A1D6FLF1_MAIZE]	10.42	0.809414	0.0130291
B4FJ31	Putative small nuclear ribonucleoprotein F OS=Zea mays GN=100285502 PE=2 SV=1 - [B4FJ31_MAIZE]	9.3	0.809391	0.0132758
B4FKZ3	Uncharacterized protein OS=Zea mays PE=2 SV=1 - [B4FKZ3_MAIZE]	13.5	0.808708	0.0405896
B6SSB6	Eukaryotic translation initiation factor 3 subunit I OS=Zea mays GN=100281110 PE=2 SV=1 - [B6SSB6_MAIZE]	53.07	0.808199	0.00912783
A0A1D6LKH8	Ubiquitin-conjugating enzyme E2 2 OS=Zea mays GN=100284762 PE=3 SV=1 - [A0A1D6LKH8_MAIZE]	18.48	0.808133	0.0153352
B4FIZ5	Clathrin light chain OS=Zea mays GN=100277113 PE=2 SV=1 - [B4FIZ5_MAIZE]	23.24	0.807411	0.022803
B4FWV0	Mov34/MPN/PAD-1 family protein OS=Zea mays GN=100283593 PE=2 SV=1 - [B4FWV0_MAIZE]	6.38	0.807206	0.0326201
A0A1D6KX59	U3 snoRNP-associated protein-like EMB2271 OS=Zea mays GN=100273551 PE=4 SV=1 - [A0A1D6KX59_MAIZE]	3.05	0.806659	0.0166221
B6U0P4	RHM1 OS=Zea mays GN=100285088 PE=2 SV=1 - [B6U0P4_MAIZE]	18.45	0.806463	0.0309625
A0A1D6E468	Uncharacterized protein OS=Zea mays GN=100283938 PE=4 SV=1 - [A0A1D6E468_MAIZE]	27.06	0.806169	0.0108673
K7TT73	40S ribosomal protein S3-1 OS=Zea mays GN=100274348 PE=3 SV=1 - [K7TT73_MAIZE]	68.86	0.806099	0.0298094
B6TQK1	Dual specificity phosphatase Cdc25 OS=Zea mays GN=100277184 PE=2 SV=1 - [B6TQK1_MAIZE]	14.5	0.806008	0.0299993
A0A096RVL5	Alkaline/neutral invertase CINV2 OS=Zea mays GN=ZEAMMB73_Zm00001d004804 PE=4 SV=1 - [A0A096RVL5_MAIZE]	27.27	0.805716	0.00313836
B4FGL4	60S ribosomal protein L23 OS=Zea mays GN=100282990 PE=2 SV=1 - [B4FGL4_MAIZE]	67.86	0.805268	0.014127
B6TGD6	Glucan endo-1,3-beta-glucosidase 4 OS=Zea mays PE=2 SV=1 - [B6TGD6_MAIZE]	11.93	0.805061	0.0344601
B4FQ28	Ras-related protein RABA1f OS=Zea mays GN=100272710 PE=2 SV=1 - [B4FQ28_MAIZE]	54.17	0.803945	0.0295757
A0A1D6ML44	Polynucleotide 3'-phosphatase ZDP OS=Zea mays GN=ZEAMMB73_Zm00001d039778 PE=4 SV=1 - [A0A1D6ML44_MAIZE]	10.98	0.803846	0.0222764
Q41783	Tubulin beta-6 chain OS=Zea mays GN=TUBB6 PE=2 SV=1 - [TBB6_MAIZE]	39.46	0.803648	0.0379924
Q43704	DNA replication licensing factor MCM3 homolog 1 OS=Zea mays GN=ROA1 PE=2 SV=2 - [MCM31_MAIZE]	20.7	0.803597	0.0419154
A0A1D6FEB9	Gamma-glutamyltranspeptidase 3 OS=Zea mays GN=ZEAMMB73_Zm00001d008628 PE=4 SV=1 - [A0A1D6FEB9_MAIZE]	14.98	0.80344	0.00473839
A0A1D6H7H1	NSP (Nuclear shuttle protein)-interacting GTPase OS=Zea mays GN=100216932 PE=4 SV=1 - [A0A1D6H7H1_MAIZE]	1.07	0.803329	0.00236204
A0A1D6EPE4	Enolase OS=Zea mays GN=100283280 PE=3 SV=1 - [A0A1D6EPE4_MAIZE]	30.04	0.802896	0.0427844
B6T6G1	60S ribosomal protein L12 OS=Zea mays GN=100282351 PE=2 SV=1 - [B6T6G1_MAIZE]	51.2	0.802514	0.0119876
C0P567	Pyrophosphate--fructose 6-phosphate 1-phosphotransferase subunit beta OS=Zea mays GN=100382182 PE=2 SV=1 - [C0P567_MAIZE]	43.97	0.802078	0.0481789
Q94F78	Nucleosome/chromatin assembly factor A OS=Zea mays GN=nfa104 PE=2 SV=1 - [Q94F78_MAIZE]	29.07	0.800432	0.0181711
A0A1D6KCZ2	Alanine aminotransferase 2 mitochondrial OS=Zea mays GN=100193705 PE=4 SV=1 - [A0A1D6KCZ2_MAIZE]	44.81	0.800157	0.00107314
A0A1D6L727	Aldehyde oxidase1 OS=Zea mays GN=ZEAMMB73_Zm00001d034387 PE=4 SV=1 - [A0A1D6L727_MAIZE]	21.87	0.799873	0.0391507
A0A1D6GPS5	Pre-mRNA-processing factor 19 homolog 2 OS=Zea mays GN=100191855 PE=4 SV=1 - [A0A1D6GPS5_MAIZE]	23.83	0.799842	0.012352
A0A1D6ERI3	Gibberellin receptor GID1L2 OS=Zea mays GN=ZEAMMB73_Zm00001d005909 PE=4 SV=1 - [A0A1D6ERI3_MAIZE]	8.31	0.799456	0.027166
B4FKM1	Guanine nucleotide-binding protein beta subunit-like protein OS=Zea mays GN=100216946 PE=2 SV=1 - [B4FKM1_MAIZE]	50.3	0.79894	0.038171
A0A1D6KE29	Heat shock protein 70 OS=Zea mays GN=103639924 PE=3 SV=1 - [A0A1D6KE29_MAIZE]	78.12	0.798904	0.023539
C0P503	Uncharacterized protein OS=Zea mays PE=2 SV=1 - [C0P503_MAIZE]	33.65	0.798524	0.00543579
B4FEZ2	Uncharacterized protein OS=Zea mays PE=2 SV=1 - [B4FEZ2_MAIZE]	13.39	0.797894	0.0115832
B6T7A1	Voltage-gated potassium channel beta subunit OS=Zea mays PE=2 SV=1 - [B6T7A1_MAIZE]	22.26	0.797199	0.012518
B4F9K0	Late embryogenesis abundant protein group 2 OS=Zea mays GN=100191638 PE=2 SV=1 - [B4F9K0_MAIZE]	47.96	0.797176	0.0130979
B6TG63	Proteasome subunit beta type OS=Zea mays PE=2 SV=1 - [B6TG63_MAIZE]	12.5	0.796765	0.00205975
B6T442	Putative ribosomal protein S11 mitochondrial OS=Zea mays GN=100282151 PE=2 SV=1 - [B6T442_MAIZE]	9.52	0.7959	0.00415958
B4FK58	Signal recognition particle 19 kDa protein OS=Zea mays GN=103645776 PE=2 SV=1 - [B4FK58_MAIZE]	28.08	0.795071	0.0306927
A0A1D6DYY0	Lysine-specific histone demethylase 1 OS=Zea mays GN=101027113 PE=4 SV=1 - [A0A1D6DYY0_MAIZE]	3.32	0.794989	0.0188831
B6UH09	40S ribosomal protein S14 OS=Zea mays PE=2 SV=1 - [B6UH09_MAIZE]	46	0.794653	0.0139592
B6STA5	Glycine-rich RNA-binding protein 2 OS=Zea mays GN=ZEAMMB73_Zm00001d031168 PE=2 SV=1 - [B6STA5_MAIZE]	55.48	0.794588	0.00973615
B6U0X2	EMB514 OS=Zea mays GN=100277882 PE=2 SV=1 - [B6U0X2_MAIZE]	25.96	0.794532	0.0324316
A0A1D6QV98	Senescence-associated protein DIN1 OS=Zea mays GN=100281897 PE=4 SV=1 - [A0A1D6QV98_MAIZE]	16.33	0.794261	0.0122903
B4F7T7	Uncharacterized protein OS=Zea mays PE=2 SV=1 - [B4F7T7_MAIZE]	7.66	0.79389	0.0475872
Q8S529	Aldehyde dehydrogenase5 OS=Zea mays GN=rf2d PE=2 SV=1 - [Q8S529_MAIZE]	46.77	0.793293	0.00176529
B8A188	Uncharacterized protein OS=Zea mays PE=2 SV=1 - [B8A188_MAIZE]	6.5	0.793222	0.0118486
B7ZZ42	Heat shock 70 kDa protein 3 OS=Zea mays GN=103650526 PE=2 SV=1 - [B7ZZ42_MAIZE]	78.12	0.793007	0.00261739
B4FP35	Uncharacterized protein OS=Zea mays PE=2 SV=1 - [B4FP35_MAIZE]	10.53	0.792822	0.0457423
A0A1D6E5J8	Putative methyltransferase PMT25 OS=Zea mays GN=100281579 PE=4 SV=1 - [A0A1D6E5J8_MAIZE]	8.27	0.79269	0.00887039
B4FSN1	Thiolase1 OS=Zea mays GN=101202696 PE=2 SV=1 - [B4FSN1_MAIZE]	24.19	0.791542	0.00661475
A0A1D6DVJ2	Peroxidase OS=Zea mays GN=100274427 PE=3 SV=1 - [A0A1D6DVJ2_MAIZE]	9.23	0.791415	0.0484595
A0A1D6HMU8	Nuclear transport factor 2 (NTF2) family protein OS=Zea mays GN=ZEAMMB73_Zm00001d018334 PE=4 SV=1 - [A0A1D6HMU8_MAIZE]	5.28	0.790934	0.0131695
A0A1D6MVD8	Ubiquitin-specific protease 8 OS=Zea mays GN=103650275 PE=3 SV=1 - [A0A1D6MVD8_MAIZE]	2.7	0.790927	0.0259322
B6UE23	60S ribosomal protein L18a OS=Zea mays PE=2 SV=1 - [B6UE23_MAIZE]	55.06	0.790908	0.0193546
B4FP22	Glycosyltransferase OS=Zea mays PE=2 SV=1 - [B4FP22_MAIZE]	36.33	0.790801	0.0212699
A0A1D6HEF6	RNA polymerase II C-terminal domain phosphatase-like 1 OS=Zea mays GN=100304282 PE=4 SV=1 - [A0A1D6HEF6_MAIZE]	1.65	0.790723	0.0474098
A0A1D6PUK0	Putative glyoxalase family protein OS=Zea mays GN=ZEAMMB73_Zm00001d049404 PE=4 SV=2 - [A0A1D6PUK0_MAIZE]	34.43	0.790405	0.019299
B4FLX1	Uncharacterized protein OS=Zea mays PE=2 SV=1 - [B4FLX1_MAIZE]	6	0.790277	0.0138385
A0A1D6ED23	DnaJ domain OS=Zea mays GN=103646599 PE=4 SV=1 - [A0A1D6ED23_MAIZE]	4.9	0.789625	0.0393974
A0A1D6JDB7	Putative WEB family protein chloroplastic OS=Zea mays GN=103642004 PE=4 SV=1 - [A0A1D6JDB7_MAIZE]	9.72	0.78893	0.0383927
B6U7I7	Threonine endopeptidase OS=Zea mays GN=100286365 PE=2 SV=1 - [B6U7I7_MAIZE]	6.63	0.788785	0.0141234
A0A096QUD1	Putative glycolipid transfer protein (GLTP) family protein OS=Zea mays GN=100193642 PE=4 SV=1 - [A0A096QUD1_MAIZE]	50	0.788338	0.000154842
K7UVD7	TUDOR-SN protein 1 OS=Zea mays GN=100280237 PE=4 SV=1 - [K7UVD7_MAIZE]	39.45	0.7882	0.0016381
B8A0V4	Beta-galactosidase OS=Zea mays GN=100279948 PE=2 SV=1 - [B8A0V4_MAIZE]	27.93	0.788073	0.0421342
A0A1D6PSY6	Bifunctional dihydrofolate reductase-thymidylate synthase OS=Zea mays GN=100286018 PE=3 SV=1 - [A0A1D6PSY6_MAIZE]	10.52	0.78801	0.0119626
D7NLB1	TraB OS=Zea mays PE=4 SV=1 - [D7NLB1_MAIZE]	6.88	0.787634	0.0226111
B4FT80	Nucleic acid-binding OB-fold-like protein OS=Zea mays GN=100283190 PE=2 SV=1 - [B4FT80_MAIZE]	24.1	0.787551	0.0218289
B4FBH0	Peroxidase OS=Zea mays GN=100217011 PE=2 SV=1 - [B4FBH0_MAIZE]	43.22	0.787333	0.000822924
B4FTZ8	Uncharacterized protein OS=Zea mays PE=2 SV=1 - [B4FTZ8_MAIZE]	6.47	0.786382	0.0493095
B6SMR2	Peroxidase OS=Zea mays PE=2 SV=1 - [B6SMR2_MAIZE]	16.98	0.786122	0.0379517
B4FZU2	Uncharacterized protein OS=Zea mays PE=2 SV=1 - [B4FZU2_MAIZE]	2.21	0.785688	0.0145771
K7UDN3	Germin-like protein subfamily 1 member 8 OS=Zea mays GN=103654664 PE=3 SV=1 - [K7UDN3_MAIZE]	11.01	0.785235	0.0408169
B6TGL5	Reticulon-like protein OS=Zea mays GN=100283279 PE=2 SV=1 - [B6TGL5_MAIZE]	27.24	0.784955	0.0390911
B4FMR9	Protein SRG1 OS=Zea mays GN=100282835 PE=2 SV=1 - [B4FMR9_MAIZE]	29.44	0.784703	0.00969607
A0A1D6M4E0	Glutathione transferase41 OS=Zea mays GN=ZEAMMB73_Zm00001d038192 PE=4 SV=1 - [A0A1D6M4E0_MAIZE]	27.34	0.784671	0.0336691
K7UB20	Ubiquitin-activating enzyme E1 2 OS=Zea mays GN=100381933 PE=3 SV=1 - [K7UB20_MAIZE]	27.12	0.784612	0.0273366
C0P7L2	Eukaryotic translation initiation factor 3 subunit E OS=Zea mays GN=ZEAMMB73_Zm00001d005238 PE=2 SV=1 - [C0P7L2_MAIZE]	44.5	0.784487	0.0379128
K7VAS4	Eukaryotic translation initiation factor 3 subunit M OS=Zea mays GN=ZEAMMB73_Zm00001d008757 PE=3 SV=1 - [K7VAS4_MAIZE]	44.34	0.783766	0.0111212
A0A1D6KEA9	RNA-binding (RRM/RBD/RNP motifs) family protein OS=Zea mays GN=100191891 PE=4 SV=1 - [A0A1D6KEA9_MAIZE]	15.27	0.783626	0.0144433
B4FHJ9	Uncharacterized protein OS=Zea mays PE=2 SV=1 - [B4FHJ9_MAIZE]	27.17	0.783452	0.0478081
A0A1D6GQ42	Cell division cycle protein 48 OS=Zea mays GN=100382880 PE=4 SV=1 - [A0A1D6GQ42_MAIZE]	55.49	0.782779	0.00506802
A0A1D6LKP7	Root cap protein1 OS=Zea mays GN=ZEAMMB73_Zm00001d036091 PE=3 SV=1 - [A0A1D6LKP7_MAIZE]	26.79	0.782392	0.0176684
A0A1D6Q576	Polyprotein OS=Zea mays GN=ZEAMMB73_Zm00001d051132 PE=4 SV=1 - [A0A1D6Q576_MAIZE]	11.11	0.782372	0.0240352
A0A1D6MPU5	Zinc finger CCCH domain-containing protein 58 OS=Zea mays GN=ZEAMMB73_Zm00001d040301 PE=4 SV=1 - [A0A1D6MPU5_MAIZE]	5.37	0.782119	0.0173849
A0A060D314	Acyl-CoA N-acyltransferase (NAT) superfamily protein (Fragment) OS=Zea mays GN=GNAT27 PE=4 SV=1 - [A0A060D314_MAIZE]	7.18	0.781818	0.0016452
A0A1D6QLF5	ARM repeat superfamily protein OS=Zea mays GN=100194261 PE=4 SV=1 - [A0A1D6QLF5_MAIZE]	44.15	0.781653	0.0305458
A0A1D6IA93	Protein kinase superfamily protein OS=Zea mays GN=103633110 PE=4 SV=1 - [A0A1D6IA93_MAIZE]	2.9	0.781481	0.0307224
B7ZZ50	Lipoxygenase OS=Zea mays PE=2 SV=1 - [B7ZZ50_MAIZE]	30.69	0.781198	0.0128557
K7VC25	Carbohydrate-binding-like fold OS=Zea mays GN=100384763 PE=4 SV=1 - [K7VC25_MAIZE]	28.92	0.780793	0.0249742
B4F873	Uncharacterized protein OS=Zea mays PE=2 SV=1 - [B4F873_MAIZE]	6.11	0.780091	0.0346868
B6SJJ1	60S ribosomal protein L31 OS=Zea mays GN=ZEAMMB73_Zm00001d017850 PE=2 SV=1 - [B6SJJ1_MAIZE]	44.72	0.779952	0.0444403
A0A1D6GUG4	Peroxidase OS=Zea mays GN=ZEAMMB73_Zm00001d014608 PE=3 SV=1 - [A0A1D6GUG4_MAIZE]	18.33	0.779877	0.0179868
B6T982	GPI-anchored protein OS=Zea mays GN=100282585 PE=2 SV=1 - [B6T982_MAIZE]	13.02	0.779775	0.0198688
B6STT0	Thaumatin-like protein OS=Zea mays GN=100281263 PE=2 SV=1 - [B6STT0_MAIZE]	11.24	0.779564	0.0368272
B6SZS2	40S ribosomal protein S9 OS=Zea mays GN=100192774 PE=2 SV=1 - [B6SZS2_MAIZE]	44.04	0.779354	0.0193849
A0A1D6F4C8	Peroxidase OS=Zea mays GN=541674 PE=3 SV=1 - [A0A1D6F4C8_MAIZE]	44.38	0.779296	0.0343756
B4FQM2	Pyrophosphate--fructose 6-phosphate 1-phosphotransferase subunit beta OS=Zea mays GN=100282190 PE=2 SV=1 - [B4FQM2_MAIZE]	43.62	0.779042	0.0265322
Q43247	Glyceraldehyde-3-phosphate dehydrogenase 3, cytosolic OS=Zea mays GN=GAPC3 PE=2 SV=1 - [G3PC3_MAIZE]	70.03	0.778999	0.0362853
B4FZW3	Uncharacterized protein OS=Zea mays PE=2 SV=1 - [B4FZW3_MAIZE]	3.67	0.778654	0.0136991
B4FVJ0	60S ribosomal protein L4-1 OS=Zea mays GN=ZEAMMB73_Zm00001d007824 PE=2 SV=1 - [B4FVJ0_MAIZE]	54.21	0.778028	0.0272046
A0A1D6IMZ9	Peroxidase OS=Zea mays GN=ZEAMMB73_Zm00001d022457 PE=3 SV=1 - [A0A1D6IMZ9_MAIZE]	31.25	0.777809	0.0226915
C4IZR2	Uncharacterized protein OS=Zea mays PE=2 SV=1 - [C4IZR2_MAIZE]	26.29	0.777682	0.0176109
B6T3P5	Glutamine synthetase OS=Zea mays PE=2 SV=1 - [B6T3P5_MAIZE]	22.77	0.777094	0.0320182
B6U961	60S ribosomal protein L31 OS=Zea mays GN=100285759 PE=2 SV=1 - [B6U961_MAIZE]	23.62	0.776504	0.0421465
B4FYF5	Lysine histidine transporter 2 OS=Zea mays GN=100273979 PE=2 SV=1 - [B4FYF5_MAIZE]	8.79	0.775301	0.00201602
A0A1D6QRH7	Citrate synthase OS=Zea mays GN=ZEAMMB73_Zm00001d053684 PE=3 SV=1 - [A0A1D6QRH7_MAIZE]	31.57	0.775299	0.0279868
B6SMC7	40S ribosomal protein S29 OS=Zea mays GN=100282513 PE=2 SV=1 - [B6SMC7_MAIZE]	37.5	0.775085	0.0259341
A0A1D6PW12	60S ribosomal protein L34-3 OS=Zea mays GN=ZEAMMB73_Zm00001d049552 PE=4 SV=1 - [A0A1D6PW12_MAIZE]	30.11	0.774896	0.00997842
B6SI39	60S ribosomal protein L9 OS=Zea mays GN=ZEAMMB73_Zm00001d035901 PE=2 SV=1 - [B6SI39_MAIZE]	57.37	0.774786	0.0140662
A0A1D6GHT9	Transducin/WD40 repeat-like superfamily protein OS=Zea mays GN=ZEAMMB73_Zm00001d013283 PE=4 SV=1 - [A0A1D6GHT9_MAIZE]	12.36	0.774388	0.0176105
Q5EUD6	Protein disulfide isomerase OS=Zea mays GN=PDIL2-2 PE=2 SV=1 - [Q5EUD6_MAIZE]	43.17	0.774216	0.0162979
B6T7C2	Eukaryotic translation initiation factor 5 OS=Zea mays PE=2 SV=1 - [B6T7C2_MAIZE]	22.84	0.77414	0.0308116
B4FWQ0	Dihydrolipoamide acetyltransferase component of pyruvate dehydrogenase complex OS=Zea mays PE=2 SV=1 - [B4FWQ0_MAIZE]	22.07	0.774032	0.00893511
A0A1D6LHB1	Dirigent protein OS=Zea mays GN=ZEAMMB73_Zm00001d035562 PE=3 SV=1 - [A0A1D6LHB1_MAIZE]	16.35	0.773494	0.000720462
B6UG32	Peptidylprolyl isomerase OS=Zea mays PE=2 SV=1 - [B6UG32_MAIZE]	46.48	0.772398	0.033741
A0A0A7DIX5	Nucleoside diphosphate kinase OS=Zea mays subsp. mays GN=ndpk1 PE=1 SV=1 - [A0A0A7DIX5_MAIZE]	46.98	0.77126	0.000924734
B6SV32	Coatomer subunit gamma OS=Zea mays GN=100194138 PE=2 SV=1 - [B6SV32_MAIZE]	32.66	0.770731	0.0297899
Q9M7E0	Elongation factor 1-alpha OS=Zea mays PE=2 SV=1 - [Q9M7E0_MAIZE]	46.98	0.770672	0.0147791
A0A1D6LEN8	MA3 domain-containing protein OS=Zea mays GN=100501384 PE=4 SV=1 - [A0A1D6LEN8_MAIZE]	38.75	0.770536	0.000881618
B4G194	40S ribosomal protein SA OS=Zea mays GN=100282918 PE=2 SV=1 - [B4G194_MAIZE]	38.96	0.769925	0.0133116
A0A1D6GRB4	Alanine aminotransferase5 OS=Zea mays GN=100216685 PE=4 SV=1 - [A0A1D6GRB4_MAIZE]	48.34	0.769412	0.0082477
B4F8M8	Exoglucanase1 OS=Zea mays GN=100191390 PE=2 SV=1 - [B4F8M8_MAIZE]	20.74	0.769135	0.011009
K7TYW1	TPR repeat-containing thioredoxin TTL1 OS=Zea mays GN=103649575 PE=4 SV=1 - [K7TYW1_MAIZE]	4.03	0.767984	0.0108216
B6T4R2	Flavoprotein wrbA OS=Zea mays GN=100279567 PE=2 SV=1 - [B6T4R2_MAIZE]	44.81	0.767656	0.00808849
A0A1D6EWR4	SH3 domain-containing protein 3 OS=Zea mays GN=ZEAMMB73_Zm00001d006461 PE=4 SV=1 - [A0A1D6EWR4_MAIZE]	30.96	0.767345	0.0216095
C0P852	Splicing factor U2af large subunit A OS=Zea mays GN=ZEAMMB73_Zm00001d048777 PE=2 SV=1 - [C0P852_MAIZE]	8.42	0.76716	0.0248463
A0A1D6FQH9	Cation-transporting ATPase OS=Zea mays GN=ZEAMMB73_Zm00001d010324 PE=3 SV=1 - [A0A1D6FQH9_MAIZE]	8.79	0.767134	0.00725634
A0A1D6NVT3	U-box domain-containing protein 35 OS=Zea mays GN=ZEAMMB73_Zm00001d045397 PE=4 SV=1 - [A0A1D6NVT3_MAIZE]	0.92	0.766844	0.0228092
A0A1D6GRJ8	RNA-binding (RRM/RBD/RNP motifs) family protein OS=Zea mays GN=ZEAMMB73_Zm00001d014280 PE=4 SV=1 - [A0A1D6GRJ8_MAIZE]	5.56	0.76602	0.0129254
A0A1D6PYZ2	Uridine nucleosidase 1 OS=Zea mays GN=100274097 PE=4 SV=1 - [A0A1D6PYZ2_MAIZE]	8.31	0.765696	0.0497798
A0A1D6FGG2	Thioredoxin superfamily protein OS=Zea mays GN=100274262 PE=4 SV=1 - [A0A1D6FGG2_MAIZE]	4.55	0.765576	0.0133075
A0A1D6ERC4	Protein disulfide-isomerase like 2-2 OS=Zea mays GN=100381521 PE=3 SV=1 - [A0A1D6ERC4_MAIZE]	20.5	0.765048	0.00131991
B6TRR4	60S ribosomal protein L36 OS=Zea mays PE=2 SV=1 - [B6TRR4_MAIZE]	46.62	0.764678	0.0290481
B4G128	SH3 domain-containing protein 2 OS=Zea mays GN=100272839 PE=2 SV=1 - [B4G128_MAIZE]	20.38	0.764597	0.00917152
A0A1D6NRU4	Binding OS=Zea mays GN=ZEAMMB73_Zm00001d044845 PE=4 SV=1 - [A0A1D6NRU4_MAIZE]	13.6	0.764393	0.0411685
A0A1D6JSN1	T-complex protein 1 subunit gamma OS=Zea mays GN=100285961 PE=3 SV=1 - [A0A1D6JSN1_MAIZE]	54.84	0.764274	0.000603589
B6TYC3	Triacylglycerol lipase OS=Zea mays PE=2 SV=1 - [B6TYC3_MAIZE]	5.22	0.763476	0.0392903
Q6VWJ0	Caffeoyl-CoA 3-O-methyltransferase 1 OS=Zea mays GN=ccoaomt1 PE=4 SV=1 - [Q6VWJ0_MAIZE]	37.98	0.763444	0.0273419
A0A1D6JZD6	Asparagine synthetase3 OS=Zea mays GN=100192350 PE=4 SV=1 - [A0A1D6JZD6_MAIZE]	14.98	0.762908	0.0128099
B4F9J5	Glutamate dehydrogenase OS=Zea mays GN=542220 PE=2 SV=1 - [B4F9J5_MAIZE]	47.93	0.76206	0.00262375
A0A1D6H2M1	Proteasome subunit beta type OS=Zea mays GN=100272320 PE=4 SV=1 - [A0A1D6H2M1_MAIZE]	20.94	0.762027	0.0168807
B4FBM9	60S ribosomal protein L3-1 OS=Zea mays GN=100192516 PE=2 SV=1 - [B4FBM9_MAIZE]	53.73	0.761817	0.0151349
A0A1D6M5H3	Polypyrimidine tract-binding protein homolog 3 OS=Zea mays GN=103626083 PE=4 SV=1 - [A0A1D6M5H3_MAIZE]	24.46	0.761796	0.0482758
A0A1D6FLA0	Uncharacterized protein OS=Zea mays GN=ZEAMMB73_Zm00001d009719 PE=3 SV=1 - [A0A1D6FLA0_MAIZE]	4.34	0.761035	0.0039722
C4JA00	RNA-binding (RRM/RBD/RNP motifs) family protein OS=Zea mays GN=100282450 PE=2 SV=1 - [C4JA00_MAIZE]	22.37	0.760158	0.0245652
A0A1D6PW94	Tyrosine--tRNA ligase 1 cytoplasmic OS=Zea mays GN=ZEAMMB73_Zm00001d049579 PE=3 SV=1 - [A0A1D6PW94_MAIZE]	32.88	0.759819	0.00567009
A0A1D6ES19	Heat shock protein 90-2 OS=Zea mays GN=103647533 PE=3 SV=1 - [A0A1D6ES19_MAIZE]	60.46	0.759481	0.0224195
B6SIU1	Ubiquitin-conjugating enzyme E2 8 OS=Zea mays GN=100280571 PE=2 SV=1 - [B6SIU1_MAIZE]	31.29	0.758972	0.00644905
A0A1D6L8Y1	Uncharacterized protein OS=Zea mays GN=103644231 PE=4 SV=1 - [A0A1D6L8Y1_MAIZE]	9.03	0.758174	0.0219426
A0A1D6Q8C9	Heat shock 70 kDa protein 17 OS=Zea mays GN=ZEAMMB73_Zm00001d051607 PE=3 SV=1 - [A0A1D6Q8C9_MAIZE]	21.58	0.756989	0.0230338
A0A1D6LIZ2	Callose synthase 5 OS=Zea mays GN=ZEAMMB73_Zm00001d035841 PE=4 SV=1 - [A0A1D6LIZ2_MAIZE]	3.19	0.756681	0.0186178
C0P790	Eukaryotic translation initiation factor 3 subunit B OS=Zea mays GN=100216593 PE=2 SV=1 - [C0P790_MAIZE]	28.06	0.756542	0.0113636
B4FNE5	Proline-rich spliceosome-associated (PSP) family protein OS=Zea mays GN=100272396 PE=2 SV=1 - [B4FNE5_MAIZE]	8.4	0.756282	0.00186188
B6THA4	Oxidoreductase OS=Zea mays GN=100284679 PE=2 SV=1 - [B6THA4_MAIZE]	8.11	0.754647	0.0221261
A0A1D6GCE6	Anthocyanidin 53-O-glucosyltransferase OS=Zea mays GN=ZEAMMB73_Zm00001d012781 PE=4 SV=1 - [A0A1D6GCE6_MAIZE]	8.42	0.754396	0.0440844
A0A1D6I3L0	Cytochrome P450 family 81 subfamily D polypeptide 8 OS=Zea mays GN=103632694 PE=3 SV=1 - [A0A1D6I3L0_MAIZE]	8.86	0.753413	0.0494342
B8A1R0	Putative beta-D-xylosidase 5 OS=Zea mays GN=100280070 PE=2 SV=1 - [B8A1R0_MAIZE]	10.54	0.753226	0.00211353
Q9M7E3	Elongation factor 1-alpha OS=Zea mays PE=2 SV=1 - [Q9M7E3_MAIZE]	46.53	0.752892	0.0115032
A0A1D6M4Z8	Glycosyl hydrolase family protein OS=Zea mays GN=100279291 PE=4 SV=1 - [A0A1D6M4Z8_MAIZE]	3.2	0.752159	0.00583116
Q49HE1	12-oxo-phytodienoic acid reductase OS=Zea mays GN=OPR4 PE=2 SV=1 - [Q49HE1_MAIZE]	49.61	0.751737	0.00434139
B4FR72	Purple acid phosphatase OS=Zea mays GN=ZEAMMB73_Zm00001d046593 PE=2 SV=1 - [B4FR72_MAIZE]	24.37	0.750861	0.0170652
A0A1D6FH15	Putative cytochrome P450 superfamily protein OS=Zea mays GN=ZEAMMB73_Zm00001d008985 PE=3 SV=1 - [A0A1D6FH15_MAIZE]	15.05	0.750761	0.0431734
B8A1G1	Uncharacterized protein OS=Zea mays PE=2 SV=1 - [B8A1G1_MAIZE]	4.74	0.750716	0.022152
B6SPE0	Uncharacterized protein OS=Zea mays PE=2 SV=1 - [B6SPE0_MAIZE]	17.39	0.750524	0.0349796
B6SHG7	tRNA (guanine-N(7)-)-methyltransferase OS=Zea mays PE=2 SV=1 - [TRMB_MAIZE]	14.9	0.75032	0.0198233
Q94F79	NAP1-related protein 2 OS=Zea mays GN=nfa103 PE=2 SV=1 - [Q94F79_MAIZE]	29.88	0.749873	0.0129918
C4J477	Dehydrin3 OS=Zea mays GN=ZEAMMB73_Zm00001d051420 PE=2 SV=1 - [C4J477_MAIZE]	25.95	0.749436	0.00155918
A0A1D6LMW9	Endoplasmin-like protein OS=Zea mays GN=ZEAMMB73_Zm00001d036401 PE=3 SV=1 - [A0A1D6LMW9_MAIZE]	43.66	0.749286	0.0293276
B6TFY4	40S ribosomal protein S27 OS=Zea mays PE=2 SV=1 - [B6TFY4_MAIZE]	44.19	0.749042	0.0499415
B6T1C3	DNA-binding protein S1FA2 OS=Zea mays PE=2 SV=1 - [B6T1C3_MAIZE]	22.5	0.748087	0.00392756
B6SR40	Putative uncharacterized protein OS=Zea mays PE=2 SV=1 - [B6SR40_MAIZE]	19.71	0.748061	0.0297986
Q94KT7	Alpha-expansin 1 OS=Zea mays GN=expA1 PE=2 SV=1 - [Q94KT7_MAIZE]	3.56	0.74769	0.0120666
Q6XZ79	Fructokinase-1 OS=Zea mays GN=FRK1 PE=1 SV=1 - [SCRK1_MAIZE]	60.99	0.747249	0.0165192
B6T6D4	Peroxidase OS=Zea mays PE=2 SV=1 - [B6T6D4_MAIZE]	21.13	0.746853	0.0163311
B6TJA9	Chalcone-flavonone isomerase family protein OS=Zea mays GN=100276821 PE=2 SV=1 - [B6TJA9_MAIZE]	49.78	0.746648	0.0427577
K7W544	Putative carboxylesterase 2 OS=Zea mays GN=100283424 PE=4 SV=1 - [K7W544_MAIZE]	33.03	0.745519	0.0280856
A0A1D6M5N9	Delta-1-pyrroline-5-carboxylate synthase OS=Zea mays GN=ZEAMMB73_Zm00001d038358 PE=3 SV=1 - [A0A1D6M5N9_MAIZE]	12.43	0.745192	0.0355332
Q2LGH3	CEN-like protein (Fragment) OS=Zea mays GN=RCN1 PE=4 SV=1 - [Q2LGH3_MAIZE]	10.84	0.745108	0.0405976
B4FYE5	Replication factor C subunit 2 OS=Zea mays GN=ZEAMMB73_Zm00001d026089 PE=2 SV=1 - [B4FYE5_MAIZE]	9.67	0.744921	0.010679
B6TJQ6	Polyadenylate-binding protein 2 OS=Zea mays PE=2 SV=1 - [B6TJQ6_MAIZE]	22.61	0.744475	0.00144028
B4FDB1	NAD(P)-binding Rossmann-fold superfamily protein OS=Zea mays GN=100192966 PE=2 SV=1 - [B4FDB1_MAIZE]	31.87	0.744341	0.00601007
B6TRZ9	FIP1 OS=Zea mays PE=2 SV=1 - [B6TRZ9_MAIZE]	21.66	0.743955	0.0157073
B6T1Q3	Costars family protein OS=Zea mays GN=ZEAMMB73_Zm00001d033559 PE=2 SV=1 - [B6T1Q3_MAIZE]	22.99	0.743866	0.00553852
A0A1D6KEX3	Adenine phosphoribosyltransferase 1 chloroplastic OS=Zea mays GN=ZEAMMB73_Zm00001d030895 PE=3 SV=1 - [A0A1D6KEX3_MAIZE]	57.79	0.743519	0.0096563
A0A1D6J6Y6	Peroxidase OS=Zea mays GN=100382033 PE=3 SV=1 - [A0A1D6J6Y6_MAIZE]	31.16	0.743421	0.0127728
K7TSP8	Eukaryotic translation initiation factor 3 subunit H OS=Zea mays GN=ZEAMMB73_Zm00001d025185 PE=3 SV=1 - [K7TSP8_MAIZE]	42.22	0.743128	0.0145847
B4F9G0	60S ribosomal protein L4-1 OS=Zea mays GN=ZEAMMB73_Zm00001d013076 PE=2 SV=1 - [B4F9G0_MAIZE]	55.94	0.743074	0.0157166
A0A1D6LZ96	Kinesin-like protein OS=Zea mays GN=100302578 PE=3 SV=1 - [A0A1D6LZ96_MAIZE]	3.91	0.742213	0.0339627
B6U0S1	Elongation factor 2 OS=Zea mays GN=100285098 PE=2 SV=1 - [B6U0S1_MAIZE]	54.45	0.74182	0.024611
B6TSM7	Bowman-Birk type bran trypsin inhibitor OS=Zea mays PE=2 SV=1 - [B6TSM7_MAIZE]	9.5	0.741073	0.0371959
A0A1D6PAC2	Putative nucleolar protein 5-1 OS=Zea mays GN=103639139 PE=4 SV=1 - [A0A1D6PAC2_MAIZE]	28.66	0.740727	0.0321857
B6UA93	RNA-binding post-transcriptional regulator csx1 OS=Zea mays PE=2 SV=1 - [B6UA93_MAIZE]	8.43	0.740582	0.0218726
A0A1X7YEY3	Uncharacterized protein OS=Zea mays PE=4 SV=1 - [A0A1X7YEY3_MAIZE]	1.4	0.740191	0.00741589
K7VBT8	Putative AMP-dependent synthetase and ligase superfamily protein OS=Zea mays GN=ZEAMMB73_Zm00001d046915 PE=4 SV=1 - [K7VBT8_MAIZE]	18	0.740173	0.0332223
A0A1D6IF61	Peroxisomal isocitrate dehydrogenase [NADP] OS=Zea mays GN=103633296 PE=4 SV=1 - [A0A1D6IF61_MAIZE]	6.9	0.739814	0.0262574
B4F9G8	Pyruvate kinase OS=Zea mays GN=100191614 PE=2 SV=1 - [B4F9G8_MAIZE]	50.09	0.73848	0.0169082
B4FMD3	40S ribosomal protein S23-2 OS=Zea mays GN=103644248 PE=2 SV=1 - [B4FMD3_MAIZE]	35.29	0.738422	0.00598637
B6U1A1	Adenine phosphoribosyltransferase 1 OS=Zea mays PE=2 SV=1 - [B6U1A1_MAIZE]	44.44	0.737174	0.00383677
B4G1R4	Peroxidase OS=Zea mays GN=100216859 PE=2 SV=1 - [B4G1R4_MAIZE]	28.24	0.736561	0.0434681
B6T362	Fiber protein Fb34 OS=Zea mays GN=100286200 PE=2 SV=1 - [B6T362_MAIZE]	12.64	0.736405	0.0363768
B6UDY2	60S ribosomal protein L17 OS=Zea mays PE=2 SV=1 - [B6UDY2_MAIZE]	42.11	0.735621	0.0403177
C0HE85	Eukaryotic translation initiation factor 2A OS=Zea mays GN=100304267 PE=2 SV=1 - [C0HE85_MAIZE]	16.06	0.734959	0.0204074
A0A1D6HQM4	Uncharacterized protein OS=Zea mays GN=ZEAMMB73_Zm00001d018610 PE=4 SV=1 - [A0A1D6HQM4_MAIZE]	3.1	0.734888	0.0166918
K7VJK4	Putative receptor-like protein kinase family protein OS=Zea mays GN=100193715 PE=4 SV=1 - [K7VJK4_MAIZE]	5.7	0.734429	0.0284524
B6UIH4	ADP-ribosylation factor 3 OS=Zea mays PE=2 SV=1 - [B6UIH4_MAIZE]	40.54	0.73393	0.000460542
B4FFT0	Uncharacterized protein OS=Zea mays PE=2 SV=1 - [B4FFT0_MAIZE]	12.92	0.733501	0.00717813
A0A1D6K3L0	Villin-2 OS=Zea mays GN=103635078 PE=4 SV=1 - [A0A1D6K3L0_MAIZE]	15.08	0.73258	0.0083462
B6TX36	Fasciclin-like arabinogalactan protein 8 OS=Zea mays PE=2 SV=1 - [B6TX36_MAIZE]	12.24	0.732396	0.0451204
K7UZ64	Aspartyl protease AED1 OS=Zea mays GN=103654013 PE=3 SV=1 - [K7UZ64_MAIZE]	6.99	0.731684	0.00492509
A0A1D6QJU3	Uncharacterized protein OS=Zea mays GN=100280679 PE=4 SV=1 - [A0A1D6QJU3_MAIZE]	24.95	0.731681	0.00839508
B6TNR8	40S ribosomal protein S2 OS=Zea mays GN=100283974 PE=2 SV=1 - [B6TNR8_MAIZE]	56.27	0.730976	0.0118676
Q49HE2	12-oxo-phytodienoic acid reductase OS=Zea mays GN=OPR3 PE=2 SV=1 - [Q49HE2_MAIZE]	18.83	0.729359	0.0154199
A0A1D6MBS4	Putative beta-14-xylosyltransferase IRX10L OS=Zea mays GN=ZEAMMB73_Zm00001d038905 PE=4 SV=1 - [A0A1D6MBS4_MAIZE]	9.13	0.728107	0.0327262
A0A1D6PYA1	Ribosomal protein L17b OS=Zea mays GN=541667 PE=4 SV=1 - [A0A1D6PYA1_MAIZE]	45.16	0.728046	0.0167501
B8A1R1	Beta-glucosidase OS=Zea mays GN=100280071 PE=2 SV=1 - [B8A1R1_MAIZE]	11.67	0.727095	0.0326398
Q43697	Tubulin beta-5 chain OS=Zea mays GN=TUBB5 PE=2 SV=1 - [TBB5_MAIZE]	39.55	0.726552	0.0490053
A0A1D6I0G9	Polyadenylate-binding protein OS=Zea mays GN=100381531 PE=3 SV=1 - [A0A1D6I0G9_MAIZE]	24.95	0.725831	0.0232638
B4FR99	Acidic endochitinase OS=Zea mays GN=100272870 PE=2 SV=1 - [B4FR99_MAIZE]	39.53	0.725346	0.000648306
A0A1D6LB93	Elongation factor 2 OS=Zea mays GN=100285098 PE=4 SV=1 - [A0A1D6LB93_MAIZE]	53.54	0.724817	0.00654686
B6UHQ8	Blue copper protein OS=Zea mays GN=100286319 PE=2 SV=1 - [B6UHQ8_MAIZE]	4.62	0.723709	0.0300077
A0A1D6P114	40S ribosomal protein S4-3 OS=Zea mays GN=ZEAMMB73_Zm00001d046153 PE=4 SV=1 - [A0A1D6P114_MAIZE]	5.06	0.723653	0.00960075
B6T5Z7	Alpha-expansin 1 OS=Zea mays PE=2 SV=1 - [B6T5Z7_MAIZE]	12.21	0.72332	0.0304061
B4FV11	Uncharacterized protein OS=Zea mays PE=2 SV=1 - [B4FV11_MAIZE]	4.53	0.723274	0.00317165
B4FP25	40S ribosomal protein S19 OS=Zea mays GN=103639054 PE=2 SV=1 - [B4FP25_MAIZE]	52.41	0.723261	0.00619913
A0A1D6L3U6	Aluminum induced protein with YGL and LRDR motifs OS=Zea mays GN=103643996 PE=4 SV=1 - [A0A1D6L3U6_MAIZE]	38.04	0.723072	0.0022482
A0A1D6IUC6	Dihydrolipoamide acetyltransferase component of pyruvate dehydrogenase complex OS=Zea mays GN=100274483 PE=3 SV=1 - [A0A1D6IUC6_MAIZE]	18.68	0.722166	0.0426387
B4FAC9	Calcium-binding EF-hand family protein OS=Zea mays GN=ZEAMMB73_Zm00001d014325 PE=2 SV=1 - [B4FAC9_MAIZE]	10.61	0.721046	0.0333213
B4FRD9	Eukaryotic translation initiation factor 3 subunit F OS=Zea mays GN=100272886 PE=2 SV=1 - [B4FRD9_MAIZE]	24.74	0.720765	0.00865325
B6T1H0	40S ribosomal protein S6 OS=Zea mays GN=103633434 PE=2 SV=1 - [B6T1H0_MAIZE]	37.45	0.720188	0.0380372
A0A1D6KPD6	Terpene synthase7 OS=Zea mays GN=ZEAMMB73_Zm00001d032230 PE=3 SV=1 - [A0A1D6KPD6_MAIZE]	2.12	0.719871	0.00119518
C0PLF0	Protein disulfide-isomerase OS=Zea mays PE=2 SV=1 - [C0PLF0_MAIZE]	56.45	0.719247	0.00283136
A0A1D6F4G1	Eukaryotic translation initiation factor 2 subunit beta OS=Zea mays GN=100193916 PE=4 SV=1 - [A0A1D6F4G1_MAIZE]	15.53	0.718652	0.0394622
A0A1D6KWK0	60S ribosomal protein L24-2 OS=Zea mays GN=100193634 PE=4 SV=1 - [A0A1D6KWK0_MAIZE]	28.08	0.718574	0.0419702
A0A1D6MCY7	Eukaryotic translation initiation factor 3 subunit D OS=Zea mays GN=ZEAMMB73_Zm00001d039038 PE=3 SV=1 - [A0A1D6MCY7_MAIZE]	14.09	0.717988	0.0278048
B4FE16	Uncharacterized protein OS=Zea mays PE=2 SV=1 - [B4FE16_MAIZE]	11.69	0.7175	0.0497388
B4FHT6	Ran BP2/NZF zinc finger-like superfamily protein OS=Zea mays GN=100194201 PE=2 SV=1 - [B4FHT6_MAIZE]	28.92	0.716652	0.0315716
B4FZN6	40S ribosomal protein S7 OS=Zea mays GN=100274227 PE=2 SV=1 - [B4FZN6_MAIZE]	44.79	0.716528	0.0206997
B6T8S6	60S ribosomal protein L33-B OS=Zea mays GN=100282547 PE=2 SV=1 - [B6T8S6_MAIZE]	46.43	0.716018	0.0413027
B4FSW5	Peroxidase OS=Zea mays GN=100273104 PE=2 SV=1 - [B4FSW5_MAIZE]	54.71	0.715321	0.035531
A0A1D6K3D9	Beta-adaptin-like protein OS=Zea mays GN=ZEAMMB73_Zm00001d029196 PE=3 SV=1 - [A0A1D6K3D9_MAIZE]	33.76	0.714384	0.0134437
Q7XTK7	Vacuolar invertase (Fragment) OS=Zea mays GN=ivr2 PE=3 SV=1 - [Q7XTK7_MAIZE]	6.33	0.713722	0.01714
P80607	Alpha-1,4-glucan-protein synthase [UDP-forming] OS=Zea mays GN=UPTG PE=1 SV=2 - [UPTG_MAIZE]	54.4	0.713712	0.0350926
B6TG61	40S ribosomal protein S16 OS=Zea mays GN=100283242 PE=2 SV=1 - [B6TG61_MAIZE]	40.54	0.712676	0.015809
K7TSU4	Beta-D-xylosidase 4 OS=Zea mays GN=100279996 PE=4 SV=1 - [K7TSU4_MAIZE]	25.23	0.712337	0.0227923
B6SL10	Fasciclin-like arabinogalactan protein 2 OS=Zea mays GN=100280729 PE=2 SV=1 - [B6SL10_MAIZE]	22.33	0.712121	0.0369511
B6TB66	50S ribosomal protein L1 OS=Zea mays PE=2 SV=1 - [B6TB66_MAIZE]	13.2	0.712034	0.00976246
B6SXQ2	Mitochondrial protein OS=Zea mays GN=100281676 PE=2 SV=1 - [B6SXQ2_MAIZE]	1.54	0.711429	0.0459359
B6TB97	40S ribosomal protein S3 OS=Zea mays GN=100282772 PE=2 SV=1 - [B6TB97_MAIZE]	69	0.711129	0.0452362
C0P429	UTP--glucose-1-phosphate uridylyltransferase 1 OS=Zea mays GN=100382295 PE=2 SV=1 - [C0P429_MAIZE]	44.54	0.710672	0.0417474
C0PCV2	40S ribosomal protein S8 OS=Zea mays PE=2 SV=1 - [C0PCV2_MAIZE]	48.13	0.707894	0.00309463
B6SIR9	1-aminocyclopropane-1-carboxylate oxidase OS=Zea mays GN=100280566 PE=2 SV=1 - [B6SIR9_MAIZE]	30.03	0.705739	0.0240047
B6T769	60S ribosomal protein L7a OS=Zea mays GN=100282418 PE=2 SV=1 - [B6T769_MAIZE]	46.12	0.705579	0.0339617
B6UIE1	Bifunctional dTDP-4-dehydrorhamnose 35-epimerase/dTDP-4-dehydrorhamnose reductase OS=Zea mays GN=100286359 PE=2 SV=1 - [B6UIE1_MAIZE]	37.79	0.705568	0.0274673
A0A1D6HIG1	Rho GDP-dissociation inhibitor 1 OS=Zea mays GN=100285962 PE=4 SV=1 - [A0A1D6HIG1_MAIZE]	5.3	0.705511	0.0314434
B6SWA0	Phenylalanine ammonia-lyase OS=Zea mays PE=2 SV=1 - [B6SWA0_MAIZE]	19.13	0.705068	0.0273452
A0A1D6M2L5	AMP deaminase OS=Zea mays GN=ZEAMMB73_Zm00001d037982 PE=4 SV=1 - [A0A1D6M2L5_MAIZE]	10.92	0.704691	0.0168751
A0A1D6FHT8	ATP-citrate synthase beta chain protein 2 OS=Zea mays GN=103635086 PE=4 SV=1 - [A0A1D6FHT8_MAIZE]	50.66	0.704499	0.00193183
C0P4S1	Peroxidase OS=Zea mays GN=ZEAMMB73_Zm00001d040581 PE=2 SV=1 - [C0P4S1_MAIZE]	49.71	0.703802	0.0187047
B6SRT5	21.7 kDa class VI heat shock protein OS=Zea mays GN=100275360 PE=2 SV=1 - [B6SRT5_MAIZE]	6.6	0.702562	0.0334448
A0A1D6MD46	FtsJ-like methyltransferase family protein OS=Zea mays GN=100381782 PE=3 SV=1 - [A0A1D6MD46_MAIZE]	3.95	0.701998	0.00733168
B6TLN1	Glucan endo-1,3-beta-glucosidase 3 OS=Zea mays PE=2 SV=1 - [B6TLN1_MAIZE]	7.19	0.701723	0.0028977
A0A1D6EMA4	Fiber protein Fb34 OS=Zea mays GN=100502065 PE=4 SV=1 - [A0A1D6EMA4_MAIZE]	22.7	0.70166	0.025077
P80639	Eukaryotic translation initiation factor 5A OS=Zea mays GN=TIF5A PE=1 SV=2 - [IF5A_MAIZE]	83.13	0.701153	0.00325575
K7U9U0	Xyloglucan endotransglucosylase/hydrolase OS=Zea mays GN=103654693 PE=3 SV=1 - [K7U9U0_MAIZE]	4.12	0.700463	0.0294261
A0A1D6M0G5	DNA helicase OS=Zea mays GN=ZEAMMB73_Zm00001d037781 PE=3 SV=1 - [A0A1D6M0G5_MAIZE]	22.05	0.699877	0.0261461
B6THU9	Peroxidase OS=Zea mays GN=100283382 PE=2 SV=1 - [B6THU9_MAIZE]	48.17	0.698952	0.0206747
A0A1D6FSK8	Putative histone-lysine N-methyltransferase family protein OS=Zea mays GN=ZEAMMB73_Zm00001d010646 PE=4 SV=1 - [A0A1D6FSK8_MAIZE]	14.72	0.698267	0.0272278
A0A1D6I5M8	65-kDa microtubule-associated protein 6 OS=Zea mays GN=ZEAMMB73_Zm00001d020685 PE=4 SV=1 - [A0A1D6I5M8_MAIZE]	2.49	0.69793	0.00125819
B4F8P0	Eukaryotic aspartyl protease family protein OS=Zea mays GN=100191400 PE=2 SV=1 - [B4F8P0_MAIZE]	8	0.697894	0.0326221
B4FGL9	60S ribosomal protein L11-1 OS=Zea mays GN=100193878 PE=2 SV=1 - [B4FGL9_MAIZE]	39.23	0.697184	0.0115426
A1XCI5	Lipoxygenase OS=Zea mays GN=LOX10 PE=2 SV=1 - [A1XCI5_MAIZE]	21.1	0.696862	0.0119806
P38563	Glutamine synthetase root isozyme 5 OS=Zea mays GN=GS1-5 PE=2 SV=2 - [GLNA5_MAIZE]	44.54	0.696674	0.0204424
A0A096QI23	Trifunctional UDP-glucose 46-dehydratase/UDP-4-keto-6-deoxy-D-glucose 35-epimerase/UDP-4-keto-L-rhamnose-reductase RHM2 OS=Zea mays GN=103634467 PE=4 SV=1 - [A0A096QI23_MAIZE]	19.05	0.696392	0.0498878
B4FSD4	Acetylglutamate kinase chloroplastic OS=Zea mays GN=100273023 PE=2 SV=1 - [B4FSD4_MAIZE]	10.12	0.695533	0.00155014
B4FNM4	60S acidic ribosomal protein P0 OS=Zea mays GN=ZEAMMB73_Zm00001d035201 PE=2 SV=1 - [B4FNM4_MAIZE]	32.92	0.695058	0.0029827
C0P455	60S ribosomal protein L4-1 OS=Zea mays GN=100382075 PE=2 SV=1 - [C0P455_MAIZE]	49.13	0.694488	0.02391
Q94KS8	Beta-expansin 1a OS=Zea mays GN=expB6 PE=2 SV=1 - [Q94KS8_MAIZE]	7.97	0.693921	0.00168658
A0A1D6JSG2	Sulfate permease1 OS=Zea mays GN=541917 PE=3 SV=1 - [A0A1D6JSG2_MAIZE]	3.08	0.69325	0.0257501
B6TE57	IQ calmodulin-binding motif family protein OS=Zea mays PE=2 SV=1 - [B6TE57_MAIZE]	24.03	0.692335	0.00520409
B4FUA9	60 ribosomal protein L14 OS=Zea mays PE=2 SV=1 - [B4FUA9_MAIZE]	45.52	0.692294	0.0032417
B6TQ08	Actin-1 OS=Zea mays GN=103625937 PE=2 SV=1 - [B6TQ08_MAIZE]	51.99	0.692007	0.0203772
A0A1D6GJ65	Dynamin-related protein 1C OS=Zea mays GN=ZEAMMB73_Zm00001d013426 PE=3 SV=1 - [A0A1D6GJ65_MAIZE]	37.75	0.691915	0.0491516
B6TIJ3	Thioredoxin OS=Zea mays PE=2 SV=1 - [B6TIJ3_MAIZE]	7.25	0.691744	0.0208995
B6TMP6	60 ribosomal protein L14 OS=Zea mays PE=2 SV=1 - [B6TMP6_MAIZE]	45.52	0.690764	0.0213494
B6T144	B12D protein OS=Zea mays GN=100286358 PE=2 SV=1 - [B6T144_MAIZE]	44.83	0.690699	0.0168493
C0PK59	Uncharacterized protein OS=Zea mays GN=100283310 PE=2 SV=1 - [C0PK59_MAIZE]	41.28	0.690689	0.0105929
A0A1D6IYV5	Evolutionarily conserved C-terminal region 10 OS=Zea mays GN=100192484 PE=4 SV=1 - [A0A1D6IYV5_MAIZE]	6.09	0.689738	0.0132288
C4J662	(+)-neomenthol dehydrogenase OS=Zea mays GN=100282122 PE=2 SV=1 - [C4J662_MAIZE]	5.79	0.689319	0.00600713
Q9SAQ3	Proliferating cell nuclear antigen OS=Zea mays GN=ZmPCNA2 PE=2 SV=1 - [Q9SAQ3_MAIZE]	42.21	0.68681	0.0127437
A0A1D6HBU2	Glycerophosphodiester phosphodiesterase GDPDL3 OS=Zea mays GN=103627358 PE=4 SV=1 - [A0A1D6HBU2_MAIZE]	13.2	0.685655	0.00260172
B4FW18	40S ribosomal protein S28 OS=Zea mays GN=100281083 PE=2 SV=1 - [B4FW18_MAIZE]	40	0.685514	0.00044476
B4FVU7	Uncharacterized protein OS=Zea mays PE=2 SV=1 - [B4FVU7_MAIZE]	8.4	0.685294	0.00104715
A0A1D6E267	Fasciclin-like arabinogalactan protein 10 OS=Zea mays GN=ZEAMMB73_Zm00001d002607 PE=4 SV=1 - [A0A1D6E267_MAIZE]	10.49	0.68512	0.040402
A0A1D6G9Y2	Putative nucleoredoxin 1 OS=Zea mays GN=100192725 PE=4 SV=1 - [A0A1D6G9Y2_MAIZE]	6.43	0.685084	0.0462239
A0A096RKQ9	Phosphoribosylanthranilate transferase isoform 1 OS=Zea mays GN=100285739 PE=4 SV=1 - [A0A096RKQ9_MAIZE]	4.13	0.684719	0.00972448
C0PJQ8	Uncharacterized protein OS=Zea mays PE=2 SV=1 - [C0PJQ8_MAIZE]	37.14	0.683312	0.00229868
B6TCS3	Anthranilate N-benzoyltransferase protein 1 OS=Zea mays PE=2 SV=1 - [B6TCS3_MAIZE]	33.69	0.682114	0.0126447
A0A1Q0ZFB6	Alba DNA/RNA-binding protein OS=Zea mays GN=ZEAMMB73_Zm00001d013329 PE=4 SV=1 - [A0A1Q0ZFB6_MAIZE]	18.07	0.681925	0.000504926
B4G087	Adenine nucleotide alpha hydrolase-like superfamily protein OS=Zea mays GN=100274324 PE=2 SV=1 - [B4G087_MAIZE]	46.34	0.681521	0.047843
B6SIX3	40S ribosomal protein S24 OS=Zea mays GN=100280577 PE=2 SV=1 - [B6SIX3_MAIZE]	30.66	0.68146	5.28421e-05
A0A1D6N629	Protein NRT1/ PTR FAMILY 5.10 OS=Zea mays GN=ZEAMMB73_Zm00001d042684 PE=4 SV=1 - [A0A1D6N629_MAIZE]	1.43	0.680578	0.0378378
B7ZZR2	Uncharacterized protein OS=Zea mays PE=2 SV=1 - [B7ZZR2_MAIZE]	32.17	0.680006	0.00349316
B4FHM5	60S ribosomal protein L37a OS=Zea mays GN=100280675 PE=2 SV=1 - [B4FHM5_MAIZE]	43.48	0.679347	0.0385863
B8A2X5	Pectinesterase OS=Zea mays GN=100280285 PE=2 SV=1 - [B8A2X5_MAIZE]	10.48	0.678502	0.0331685
K7UJ00	CASP-like protein OS=Zea mays GN=103641734 PE=3 SV=1 - [K7UJ00_MAIZE]	7.29	0.678005	0.0152087
B4FCK9	60S ribosomal protein L22-2 OS=Zea mays GN=100192778 PE=2 SV=1 - [B4FCK9_MAIZE]	57.69	0.677097	0.010991
B6T346	THO complex subunit 4 OS=Zea mays GN=100279524 PE=2 SV=1 - [B6T346_MAIZE]	37.15	0.675508	0.0310172
A0A1D6P716	Extensin-like protein OS=Zea mays GN=ZEAMMB73_Zm00001d047113 PE=4 SV=1 - [A0A1D6P716_MAIZE]	37.3	0.675426	0.0450237
A0A1D6MM31	Alpha-xylosidase 1 OS=Zea mays GN=100501905 PE=3 SV=1 - [A0A1D6MM31_MAIZE]	5.5	0.675217	0.0370989
B6TZT8	Glutathione S-transferase GSTU6 OS=Zea mays PE=2 SV=1 - [B6TZT8_MAIZE]	19.58	0.672367	0.0201652
A0A1D6H658	Peroxidase OS=Zea mays GN=ZEAMMB73_Zm00001d016185 PE=3 SV=1 - [A0A1D6H658_MAIZE]	41.12	0.67003	0.0223436
B4G0R0	60S ribosomal protein L33-B OS=Zea mays GN=ZEAMMB73_Zm00001d052075 PE=2 SV=1 - [B4G0R0_MAIZE]	46.43	0.66978	0.00143332
B4FJZ7	Ribosomal protein L19 OS=Zea mays GN=100216841 PE=2 SV=1 - [B4FJZ7_MAIZE]	18.75	0.666453	0.00751307
A0A1D6LXR4	65-kDa microtubule-associated protein 1 OS=Zea mays GN=100285406 PE=4 SV=1 - [A0A1D6LXR4_MAIZE]	2.37	0.66632	0.00369067
B4FGC8	40S ribosomal protein S12 OS=Zea mays GN=100193804 PE=2 SV=1 - [B4FGC8_MAIZE]	80.71	0.665547	0.0209735
C0P8K3	Uncharacterized protein OS=Zea mays PE=2 SV=1 - [C0P8K3_MAIZE]	13.3	0.665241	0.0132577
B4FTP4	Alcohol dehydrogenase-like 2 OS=Zea mays GN=100273217 PE=2 SV=1 - [B4FTP4_MAIZE]	21.41	0.664099	0.0122079
C0PA04	Uncharacterized protein OS=Zea mays PE=2 SV=1 - [C0PA04_MAIZE]	8	0.663601	0.0392544
Q9XGC6	Adenosine kinase (Fragment) OS=Zea mays PE=2 SV=1 - [Q9XGC6_MAIZE]	53.47	0.662304	0.0437398
B4FH35	Peroxidase OS=Zea mays GN=100194008 PE=2 SV=1 - [B4FH35_MAIZE]	7.44	0.660119	0.0230532
A0A1D6E553	Protein kinase superfamily protein OS=Zea mays GN=103646172 PE=4 SV=1 - [A0A1D6E553_MAIZE]	11.63	0.65741	0.021721
B4FS90	Cysteine protease 1 OS=Zea mays GN=100283826 PE=2 SV=1 - [B4FS90_MAIZE]	17.66	0.657394	0.00336349
A0A1D6QKI5	HSP protein OS=Zea mays GN=100384478 PE=4 SV=1 - [A0A1D6QKI5_MAIZE]	66.76	0.657293	0.036028
A0A1D6JQZ3	Uncharacterized protein OS=Zea mays GN=ZEAMMB73_Zm00001d027951 PE=3 SV=1 - [A0A1D6JQZ3_MAIZE]	14.96	0.656585	0.0170066
B6TJ52	Protein MAK16 homolog OS=Zea mays PE=2 SV=1 - [B6TJ52_MAIZE]	3.56	0.656372	0.00560845
B4G004	Beta-glucosidase 44 OS=Zea mays GN=100274288 PE=2 SV=1 - [B4G004_MAIZE]	12.95	0.654936	0.00249702
A0A1D6JXE6	LIM domain-containing protein WLIM2b OS=Zea mays GN=100281283 PE=4 SV=1 - [A0A1D6JXE6_MAIZE]	27.66	0.654051	0.00564879
B6THV4	Alliin lyase OS=Zea mays PE=2 SV=1 - [B6THV4_MAIZE]	28.4	0.653225	0.00919058
K7URG5	Reticulon-like protein OS=Zea mays GN=101027215 PE=4 SV=1 - [K7URG5_MAIZE]	9.68	0.652636	0.0249471
B4FRA6	OSJNBb0091E11.19-like protein OS=Zea mays GN=100279506 PE=2 SV=1 - [B4FRA6_MAIZE]	10.24	0.651666	0.0245948
B6SYD0	60S ribosomal protein L22-2 OS=Zea mays PE=2 SV=1 - [B6SYD0_MAIZE]	58.46	0.651348	0.0323541
B4FDE1	Eukaryotic translation initiation factor 5A OS=Zea mays GN=100192991 PE=2 SV=1 - [B4FDE1_MAIZE]	29.38	0.650687	0.0403997
A0A1D6N7U2	Carboxypeptidase OS=Zea mays GN=100285510 PE=3 SV=1 - [A0A1D6N7U2_MAIZE]	3.71	0.648112	0.010418
P25460	40S ribosomal protein S11 OS=Zea mays GN=RPS11 PE=2 SV=1 - [RS11_MAIZE]	42.77	0.646138	0.00479162
A0A1D6KJM7	AIR12 OS=Zea mays GN=ZEAMMB73_Zm00001d031556 PE=4 SV=1 - [A0A1D6KJM7_MAIZE]	25.58	0.645049	0.0458166
C4IYY6	60S acidic ribosomal protein P2A OS=Zea mays GN=542323 PE=2 SV=1 - [C4IYY6_MAIZE]	57.14	0.643637	0.000813699
C0PNW8	LysM domain-containing GPI-anchored protein 2 OS=Zea mays GN=100280377 PE=2 SV=1 - [C0PNW8_MAIZE]	9.81	0.643576	0.000568906
C0PDP8	Leucine-rich repeat protein kinase family protein OS=Zea mays GN=100383159 PE=2 SV=1 - [C0PDP8_MAIZE]	1.06	0.643482	0.00159477
B6SJ21	Guanine nucleotide-binding protein beta subunit-like protein OS=Zea mays GN=100280585 PE=2 SV=1 - [B6SJ21_MAIZE]	50.3	0.642796	0.0138873
A0A1D6DZK3	Uncharacterized protein OS=Zea mays GN=ZEAMMB73_Zm00001d002325 PE=4 SV=1 - [A0A1D6DZK3_MAIZE]	46.35	0.642107	0.0139382
A0A1D6E7A7	Uncharacterized protein OS=Zea mays GN=ZEAMMB73_Zm00001d003186 PE=4 SV=1 - [A0A1D6E7A7_MAIZE]	19	0.640481	0.0190863
B4FVE1	NADPH:quinone oxidoreductase OS=Zea mays GN=ZEAMMB73_Zm00001d047441 PE=2 SV=1 - [B4FVE1_MAIZE]	33	0.638078	0.0184428
C4JA45	60S ribosomal protein L5-1 homolog b OS=Zea mays GN=ZEAMMB73_Zm00001d012161 PE=2 SV=1 - [C4JA45_MAIZE]	53.64	0.636171	0.0374189
B4FPT9	EH domain-containing protein 1 OS=Zea mays GN=100272658 PE=2 SV=1 - [B4FPT9_MAIZE]	8.78	0.635654	0.0471976
B6TQK9	Glutathione S-transferase GSTU6 OS=Zea mays PE=2 SV=1 - [B6TQK9_MAIZE]	33.77	0.635603	0.00362174
B6SZW4	Beta-expansin 4 OS=Zea mays PE=2 SV=1 - [B6SZW4_MAIZE]	8.5	0.629034	0.0142482
A0A1D6F342	Histone H2B OS=Zea mays GN=103647911 PE=3 SV=1 - [A0A1D6F342_MAIZE]	65.79	0.627749	0.0117515
A0A1D6I371	Zinc finger CCCH domain-containing protein 64 OS=Zea mays GN=ZEAMMB73_Zm00001d020242 PE=4 SV=1 - [A0A1D6I371_MAIZE]	3.49	0.627107	0.0471816
B6TIC7	Cysteine protease5 OS=Zea mays GN=100283433 PE=2 SV=1 - [B6TIC7_MAIZE]	35.01	0.626888	0.0171891
B6U4E7	Glycosyltransferase OS=Zea mays PE=2 SV=1 - [B6U4E7_MAIZE]	4.16	0.626415	0.00867583
A0A1D6LKK9	Zinc finger (C3HC4-type RING finger) family protein OS=Zea mays GN=ZEAMMB73_Zm00001d036066 PE=4 SV=1 - [A0A1D6LKK9_MAIZE]	18.04	0.626268	0.00228547
B4FNZ5	5'-methylthioadenosine/S-adenosylhomocysteine nucleosidase 2 OS=Zea mays GN=100193148 PE=2 SV=1 - [B4FNZ5_MAIZE]	28.69	0.625296	0.00361212
C4JBE5	Uncharacterized protein OS=Zea mays PE=2 SV=1 - [C4JBE5_MAIZE]	16.36	0.622983	0.0277767
B6SHU5	Fasciclin-like arabinogalactan protein 7 OS=Zea mays GN=100281475 PE=2 SV=1 - [B6SHU5_MAIZE]	13.01	0.620513	0.0157925
Q4W1F4	KED-like protein (Fragment) OS=Zea mays GN=1-19 PE=2 SV=1 - [Q4W1F4_MAIZE]	8.74	0.618638	0.0129504
B4FSL2	40S ribosomal protein S25-2 OS=Zea mays GN=ZEAMMB73_Zm00001d031939 PE=2 SV=1 - [B4FSL2_MAIZE]	41.67	0.618611	0.00677138
C0HHA6	Peroxidase OS=Zea mays GN=100276245 PE=2 SV=1 - [C0HHA6_MAIZE]	43.97	0.617626	1.74211e-05
P30756	Histone H2B.2 OS=Zea mays PE=2 SV=3 - [H2B2_MAIZE]	64.67	0.617609	0.00592828
D7NLB3	Peroxidase OS=Zea mays GN=107548102 PE=3 SV=1 - [D7NLB3_MAIZE]	45.82	0.61683	0.0160902
A0A1D6IAX6	High mobility group B protein 2 OS=Zea mays GN=ZEAMMB73_Zm00001d021433 PE=4 SV=1 - [A0A1D6IAX6_MAIZE]	23.53	0.612003	0.0133256
A0A1D6JTN4	Glutamine synthetase OS=Zea mays GN=ZEAMMB73_Zm00001d028260 PE=3 SV=1 - [A0A1D6JTN4_MAIZE]	56.8	0.608213	0.015119
K7VHQ0	Putative AMP-dependent synthetase and ligase superfamily protein OS=Zea mays GN=103639585 PE=4 SV=1 - [K7VHQ0_MAIZE]	1.39	0.607273	0.0422824
B6T1G5	Histone H2B OS=Zea mays GN=100501306 PE=2 SV=1 - [B6T1G5_MAIZE]	55.03	0.605931	0.0471312
B4FVN5	Uncharacterized protein OS=Zea mays PE=2 SV=1 - [B4FVN5_MAIZE]	16.76	0.605516	0.00841943
B4G1Z2	Xyloglucan endotransglucosylase/hydrolase OS=Zea mays GN=ZEAMMB73_Zm00001d052651 PE=2 SV=1 - [B4G1Z2_MAIZE]	11.45	0.60385	0.0153725
B4FNV6	40S ribosomal protein S24 OS=Zea mays PE=2 SV=1 - [B4FNV6_MAIZE]	42.37	0.603316	0.00664338
B6SYS9	60S ribosomal protein L30 OS=Zea mays GN=100285769 PE=2 SV=1 - [B6SYS9_MAIZE]	55.36	0.601753	0.0115786
B4FXW5	Uncharacterized protein OS=Zea mays PE=2 SV=1 - [B4FXW5_MAIZE]	31.44	0.59855	0.00333361
A0A1D6HJI2	Putative peroxygenase 4 OS=Zea mays GN=100282316 PE=4 SV=1 - [A0A1D6HJI2_MAIZE]	10.92	0.596957	0.0140345
B4FA08	GDSL esterase/lipase OS=Zea mays GN=100191748 PE=2 SV=1 - [B4FA08_MAIZE]	5.44	0.596662	0.0137331
B6SGI4	Ribosomal protein L37 OS=Zea mays GN=100284994 PE=2 SV=1 - [B6SGI4_MAIZE]	36.17	0.590619	0.00723433
Q9ATN0	Aquaporin PIP1-6 OS=Zea mays GN=PIP1-6 PE=2 SV=1 - [PIP16_MAIZE]	11.82	0.579111	0.00295923
B4FI88	60S acidic ribosomal protein P2-5 OS=Zea mays GN=100194313 PE=2 SV=1 - [B4FI88_MAIZE]	57.14	0.578946	0.00216137
B4FRM7	60S ribosomal protein L12 OS=Zea mays GN=100284082 PE=2 SV=1 - [B4FRM7_MAIZE]	51.2	0.577423	0.0495471
B6U297	Lipoxygenase OS=Zea mays PE=2 SV=1 - [B6U297_MAIZE]	55.21	0.576654	0.0429653
B8A095	OSJNBb0026E15.9-like protein OS=Zea mays GN=100279833 PE=2 SV=1 - [B8A095_MAIZE]	25.81	0.575404	0.020042
C0PC30	Spermidine hydroxycinnamoyl transferase OS=Zea mays GN=100382972 PE=2 SV=1 - [C0PC30_MAIZE]	16.29	0.574843	0.027268
K7UPI1	Dirigent protein OS=Zea mays GN=103652771 PE=3 SV=1 - [K7UPI1_MAIZE]	27.04	0.573915	0.030622
A5HNY4	Profilin OS=Zea mays PE=2 SV=1 - [A5HNY4_MAIZE]	29.01	0.572517	0.00333309
B6SGF1	40S ribosomal protein S12 OS=Zea mays GN=103635635 PE=2 SV=1 - [B6SGF1_MAIZE]	47.14	0.570258	0.00127713
A0A1D6L706	rRNA N-glycosidase OS=Zea mays GN=103644149 PE=3 SV=1 - [A0A1D6L706_MAIZE]	20.04	0.568289	0.00658207
A0A1D6GH60	Glycosyl hydrolase family protein OS=Zea mays GN=103625882 PE=4 SV=1 - [A0A1D6GH60_MAIZE]	4.59	0.566906	0.0195811
A0A1D6DVM6	Os07g0120600-like protein OS=Zea mays GN=103645824 PE=4 SV=1 - [A0A1D6DVM6_MAIZE]	24.31	0.564122	0.040182
A0A1D6HZ73	Putative carbohydrate esterase OS=Zea mays GN=103632302 PE=4 SV=1 - [A0A1D6HZ73_MAIZE]	3.33	0.563177	0.00479406
A0A1D6MUQ1	Beta-glucosidase 17 OS=Zea mays GN=103650330 PE=3 SV=1 - [A0A1D6MUQ1_MAIZE]	31.29	0.562717	0.0222251
B4FEP0	Uncharacterized protein OS=Zea mays PE=2 SV=1 - [B4FEP0_MAIZE]	18.51	0.561027	0.0169944
A0A1D6MA73	Pistil-specific extensin-like protein OS=Zea mays GN=ZEAMMB73_Zm00001d038741 PE=4 SV=1 - [A0A1D6MA73_MAIZE]	14.5	0.558863	0.0287474
A0A1D6G843	V-type proton ATPase subunit C OS=Zea mays GN=ZEAMMB73_Zm00001d012311 PE=3 SV=1 - [A0A1D6G843_MAIZE]	7.96	0.554354	0.00301797
A0A1D6LT19	40S ribosomal protein S24 OS=Zea mays GN=103629822 PE=3 SV=1 - [A0A1D6LT19_MAIZE]	22.63	0.553311	0.00221164
C4J0F8	Uncharacterized protein OS=Zea mays PE=2 SV=1 - [C4J0F8_MAIZE]	43.59	0.546867	0.00232505
B6SHX8	Putative uncharacterized protein OS=Zea mays PE=2 SV=1 - [B6SHX8_MAIZE]	20.72	0.544136	0.0131836
B6TRR5	Formate dehydrogenase, mitochondrial OS=Zea mays PE=2 SV=1 - [B6TRR5_MAIZE]	36.44	0.54301	0.0431035
Q9FQB5	Glutathione S-transferase GST 24 OS=Zea mays GN=541837 PE=2 SV=2 - [Q9FQB5_MAIZE]	5.88	0.538533	0.0107441
A0A1D6FDU6	ERBB-3 BINDING PROTEIN 1 OS=Zea mays GN=ZEAMMB73_Zm00001d008538 PE=4 SV=1 - [A0A1D6FDU6_MAIZE]	44.19	0.535159	0.0366609
A0A1D6IQ15	HXXXD-type acyl-transferase family protein OS=Zea mays GN=ZEAMMB73_Zm00001d023216 PE=4 SV=1 - [A0A1D6IQ15_MAIZE]	4.37	0.534759	0.0203905
A0A1D6KSC3	NDR1/HIN1-like 25 OS=Zea mays GN=ZEAMMB73_Zm00001d032620 PE=4 SV=1 - [A0A1D6KSC3_MAIZE]	4.01	0.533513	0.0259138
B4FM15	60S ribosomal protein L28-1 OS=Zea mays GN=100281129 PE=2 SV=1 - [B4FM15_MAIZE]	37.67	0.529382	0.020671
B4FWI0	60S acidic ribosomal protein P0 OS=Zea mays GN=100273601 PE=2 SV=1 - [B4FWI0_MAIZE]	31.66	0.528503	0.00334581
O24568	Glycine-rich protein OS=Zea mays GN=grp3 PE=2 SV=1 - [O24568_MAIZE]	9.38	0.528038	0.0269711
B4FB66	40S ribosomal protein S5-2 OS=Zea mays GN=100193240 PE=2 SV=1 - [B4FB66_MAIZE]	42.21	0.524145	0.0104993
A0A1D6F844	NAD(P)-binding Rossmann-fold superfamily protein OS=Zea mays GN=103648197 PE=4 SV=1 - [A0A1D6F844_MAIZE]	40.61	0.521131	0.014302
B6TG62	Caffeic acid 3-O-methyltransferase OS=Zea mays PE=2 SV=1 - [B6TG62_MAIZE]	6.68	0.51885	0.0369549
A0A1D6QID5	Putative patellin family protein OS=Zea mays GN=ZEAMMB73_Zm00001d052665 PE=4 SV=1 - [A0A1D6QID5_MAIZE]	4.95	0.509208	0.0146848
B6T2S1	Uncharacterized protein OS=Zea mays GN=100276002 PE=2 SV=1 - [B6T2S1_MAIZE]	15.48	0.507461	0.0351398
C0PB83	Uncharacterized protein OS=Zea mays PE=2 SV=1 - [C0PB83_MAIZE]	3.42	0.50723	0.000856668
B6T361	60S acidic ribosomal protein P1 OS=Zea mays GN=542719 PE=2 SV=1 - [B6T361_MAIZE]	75.23	0.499149	0.0174287
B6SJ46	Agmatine coumaroyltransferase OS=Zea mays PE=2 SV=1 - [B6SJ46_MAIZE]	2.35	0.496882	0.0403763
A0A1D6MMA1	Uncharacterized protein OS=Zea mays GN=100281945 PE=4 SV=1 - [A0A1D6MMA1_MAIZE]	30.86	0.495699	0.032865
A0A1P8SET2	BX13 OS=Zea mays subsp. mays PE=2 SV=1 - [A0A1P8SET2_MAIZE]	17.19	0.494392	0.00577727
A0A1D6HHV1	Formate dehydrogenase chloroplastic/mitochondrial OS=Zea mays GN=ZEAMMB73_Zm00001d017801 PE=4 SV=1 - [A0A1D6HHV1_MAIZE]	6.98	0.493235	0.0141379
B6SSV3	Fasciclin-like arabinogalactan protein 7 OS=Zea mays GN=100281174 PE=2 SV=1 - [B6SSV3_MAIZE]	15.38	0.484963	0.0103639
B6T9P0	UDP-glucose 6-dehydrogenase OS=Zea mays GN=100279549 PE=2 SV=1 - [B6T9P0_MAIZE]	52.71	0.47849	0.00603342
A0A1D6K6A9	Cytochrome P450 71D7 OS=Zea mays GN=103636896 PE=3 SV=1 - [A0A1D6K6A9_MAIZE]	4.72	0.471071	0.0420311
B4FYS4	Uncharacterized protein OS=Zea mays PE=2 SV=1 - [B4FYS4_MAIZE]	25.71	0.466314	0.0278191
B6U2S6	Transposon protein OS=Zea mays PE=2 SV=1 - [B6U2S6_MAIZE]	20.11	0.466025	0.0231949
K7VUT6	Uncharacterized protein OS=Zea mays GN=ZEAMMB73_Zm00001d046138 PE=4 SV=1 - [K7VUT6_MAIZE]	8.64	0.465188	0.0282459
C0P458	Uncharacterized protein OS=Zea mays PE=2 SV=1 - [C0P458_MAIZE]	6.22	0.460326	0.0205939
A0A1D6QDB3	Chaperonin10 OS=Zea mays GN=100383971 PE=3 SV=1 - [A0A1D6QDB3_MAIZE]	15	0.433076	0.00562351
B6T3V1	Peroxidase OS=Zea mays GN=100282124 PE=2 SV=1 - [B6T3V1_MAIZE]	34.53	0.427884	0.00261596
A0A1D6L8I1	Uncharacterized protein OS=Zea mays GN=100277106 PE=4 SV=1 - [A0A1D6L8I1_MAIZE]	12.56	0.418901	0.0178238
A0A1D6GGX8	Cysteine protease 1 OS=Zea mays GN=ZEAMMB73_Zm00001d013261 PE=3 SV=1 - [A0A1D6GGX8_MAIZE]	18.48	0.41571	0.00779996
A0A1D6NY99	Uncharacterized protein OS=Zea mays GN=ZEAMMB73_Zm00001d045685 PE=4 SV=1 - [A0A1D6NY99_MAIZE]	8.85	0.221228	0.01771

## Sheet: R-3Pi vs R-CK显著性差异分析
Accession	Description	Coverage	R-3Pi/R-CK	t test p value
A0A1D6I076	Uncharacterized protein OS=Zea mays GN=ZEAMMB73_Zm00001d019743 PE=4 SV=1 - [A0A1D6I076_MAIZE]	3.08	2.25486	0.00958577
B4FYS2	Cytochrome c-2 OS=Zea mays GN=100277932 PE=2 SV=1 - [B4FYS2_MAIZE]	42.86	1.84787	0.0364553
B4FGM4	Endothelial differentiation-related factor 1 OS=Zea mays GN=MBF1.3 PE=2 SV=1 - [B4FGM4_MAIZE]	57.75	1.8412	0.0247399
B6TK17	DREPP2 protein OS=Zea mays GN=100283627 PE=2 SV=1 - [B6TK17_MAIZE]	41.42	1.82863	0.00442669
B6U0P7	Endoglucanase OS=Zea mays PE=2 SV=1 - [B6U0P7_MAIZE]	2.2	1.78489	0.0465389
B6SKR4	Cytochrome c OS=Zea mays PE=2 SV=1 - [B6SKR4_MAIZE]	39.29	1.77669	0.0179917
B4F9E8	17.4 kDa class III heat shock protein OS=Zea mays GN=100191598 PE=2 SV=1 - [B4F9E8_MAIZE]	15.79	1.7619	0.00897358
A0A1D6JKW7	Remorin OS=Zea mays GN=ZEAMMB73_Zm00001d027330 PE=4 SV=1 - [A0A1D6JKW7_MAIZE]	42.62	1.73058	0.00320602
B6SMC7	40S ribosomal protein S29 OS=Zea mays GN=100282513 PE=2 SV=1 - [B6SMC7_MAIZE]	37.5	1.72597	0.0442799
B6SM71	Uncharacterized protein OS=Zea mays PE=2 SV=1 - [B6SM71_MAIZE]	39.13	1.67481	0.0148417
A0A1D6NY99	Uncharacterized protein OS=Zea mays GN=ZEAMMB73_Zm00001d045685 PE=4 SV=1 - [A0A1D6NY99_MAIZE]	8.85	1.659	0.0301497
C0P6N0	Calcium load-activated calcium channel OS=Zea mays GN=100382332 PE=2 SV=1 - [C0P6N0_MAIZE]	17.59	1.65457	0.00605979
B6TLU5	Lipid binding protein OS=Zea mays GN=100283788 PE=2 SV=1 - [B6TLU5_MAIZE]	38.14	1.63731	0.0292023
B6T9E9	Putative uncharacterized protein OS=Zea mays PE=2 SV=1 - [B6T9E9_MAIZE]	7.96	1.63519	0.0106042
C0PIS3	Uncharacterized protein OS=Zea mays PE=2 SV=1 - [C0PIS3_MAIZE]	29.73	1.61725	0.00111738
B6UBN3	CCAAT-HAP3 transcription factor OS=Zea mays GN=CA3P1 PE=2 SV=1 - [B6UBN3_MAIZE]	21.34	1.6079	0.0302757
C0HET0	Microtubule-associated protein 70-1 OS=Zea mays GN=100304320 PE=2 SV=1 - [C0HET0_MAIZE]	7.92	1.6007	0.0398146
A0A096RL35	Uncharacterized protein OS=Zea mays GN=107648858 PE=4 SV=1 - [A0A096RL35_MAIZE]	3.81	1.59052	0.0331514
B4FAQ9	DREPP4 protein OS=Zea mays GN=100191938 PE=2 SV=1 - [B4FAQ9_MAIZE]	79.62	1.5651	0.02617
B4FML8	40S ribosomal protein S13 OS=Zea mays GN=100272255 PE=2 SV=1 - [B4FML8_MAIZE]	51.66	1.55374	0.0274415
B4FUC4	Plasma membrane-associated cation-binding protein 1 OS=Zea mays GN=100273295 PE=2 SV=1 - [B4FUC4_MAIZE]	49.48	1.52164	0.00169388
B4FNZ2	Tubulin-specific chaperone A OS=Zea mays PE=2 SV=1 - [B4FNZ2_MAIZE]	63.39	1.51245	0.00398008
A0A1D6JY56	RING-type E3 ubiquitin transferase OS=Zea mays GN=ZEAMMB73_Zm00001d028623 PE=4 SV=1 - [A0A1D6JY56_MAIZE]	2.75	1.51224	0.03356
B4FG16	OSJNBa0043L24.15-like protein OS=Zea mays GN=ZEAMMB73_Zm00001d003084 PE=2 SV=1 - [B4FG16_MAIZE]	11.43	1.49072	0.0431198
A0A1D6HSW6	Syntaxin 132 OS=Zea mays GN=ZEAMMB73_Zm00001d018867 PE=3 SV=1 - [A0A1D6HSW6_MAIZE]	28.48	1.48439	0.0492726
B4FPE4	V-type proton ATPase subunit G OS=Zea mays PE=2 SV=1 - [B4FPE4_MAIZE]	54.55	1.48376	0.0023239
A0A1D6FU89	Fasciclin-like arabinogalactan protein 11 OS=Zea mays GN=ZEAMMB73_Zm00001d010832 PE=4 SV=1 - [A0A1D6FU89_MAIZE]	3.77	1.47261	0.0453092
Q8RUA7	Heat shock factor-binding protein 1 OS=Zea mays GN=hsbp1 PE=2 SV=1 - [Q8RUA7_MAIZE]	56.41	1.47193	0.0210465
A0A1D6QID5	Putative patellin family protein OS=Zea mays GN=ZEAMMB73_Zm00001d052665 PE=4 SV=1 - [A0A1D6QID5_MAIZE]	4.95	1.45851	0.0269697
B6SPE0	Uncharacterized protein OS=Zea mays PE=2 SV=1 - [B6SPE0_MAIZE]	17.39	1.45771	0.0113728
A0A1D6IMH3	Retrovirus-related Pol polyprotein LINE-1 OS=Zea mays GN=103633536 PE=4 SV=1 - [A0A1D6IMH3_MAIZE]	35.29	1.4564	0.00418955
B4FNN1	Cytochrome c oxidase subunit 6b-1 OS=Zea mays GN=100272443 PE=2 SV=1 - [B4FNN1_MAIZE]	42.17	1.44759	0.0250307
B6T595	60S ribosomal protein L17 OS=Zea mays GN=100280639 PE=2 SV=1 - [B6T595_MAIZE]	42.11	1.44643	0.0132737
B6SRG7	Histone H3 OS=Zea mays GN=100381287 PE=2 SV=1 - [B6SRG7_MAIZE]	45.59	1.44451	0.0408211
B6UEB0	Bifunctional inhibitor/lipid-transfer protein/seed storage 2S albumin superfamily protein OS=Zea mays GN=100286092 PE=2 SV=1 - [B6UEB0_MAIZE]	22.52	1.44112	0.0423914
B6T5S0	Prefoldin subunit 6 OS=Zea mays PE=2 SV=1 - [B6T5S0_MAIZE]	55.73	1.44095	0.011786
Q9M5A7	rRNA N-glycosidase OS=Zea mays GN=RIP PE=2 SV=1 - [Q9M5A7_MAIZE]	21.45	1.4312	0.00431787
B6TGT2	Mediator of RNA polymerase II transcription subunit 28 OS=Zea mays GN=100276705 PE=2 SV=1 - [B6TGT2_MAIZE]	6.9	1.42915	0.0308601
B6SXZ1	Putative uncharacterized protein OS=Zea mays PE=2 SV=1 - [B6SXZ1_MAIZE]	10.45	1.42014	0.018279
B6SJP9	Putative uncharacterized protein OS=Zea mays PE=2 SV=1 - [B6SJP9_MAIZE]	65.38	1.41944	0.00829538
B4FMV3	V-type proton ATPase subunit G OS=Zea mays GN=100282544 PE=2 SV=1 - [B4FMV3_MAIZE]	73.64	1.41809	0.0278761
A0A1D6KQT8	Trihelix transcription factor GT-2 OS=Zea mays GN=ZEAMMB73_Zm00001d032453 PE=4 SV=1 - [A0A1D6KQT8_MAIZE]	1.16	1.41699	0.0273265
A0A1D6IE51	Transcription factor ILR3 OS=Zea mays GN=100273838 PE=4 SV=1 - [A0A1D6IE51_MAIZE]	5.88	1.41508	0.0385117
A0A1D6P9C2	Flavonoid 3'-monooxygenase OS=Zea mays GN=ZEAMMB73_Zm00001d047425 PE=3 SV=1 - [A0A1D6P9C2_MAIZE]	5.9	1.41427	0.00365642
B6UE05	60S ribosomal protein L7a OS=Zea mays PE=2 SV=1 - [B6UE05_MAIZE]	43.14	1.41226	0.0357878
B4F8K1	60S ribosomal protein L7-2 OS=Zea mays GN=100191368 PE=2 SV=1 - [B4F8K1_MAIZE]	48.36	1.41176	0.00575068
B6T2K5	60S ribosomal protein L35 OS=Zea mays GN=100282013 PE=2 SV=1 - [B6T2K5_MAIZE]	25.2	1.4107	0.00632471
B6TPZ1	Uncharacterized protein OS=Zea mays GN=100277149 PE=2 SV=1 - [B6TPZ1_MAIZE]	41.98	1.40914	0.0229749
B6U7Y5	Putative uncharacterized protein OS=Zea mays PE=2 SV=1 - [B6U7Y5_MAIZE]	25.29	1.40912	0.0206082
A0A1D6JZD9	Protein ESKIMO 1 OS=Zea mays GN=103634496 PE=4 SV=1 - [A0A1D6JZD9_MAIZE]	1.26	1.40884	0.0440345
B4FI06	MBF1 transcription factor OS=Zea mays GN=100273208 PE=2 SV=1 - [B4FI06_MAIZE]	52.82	1.40452	0.0254469
B6T769	60S ribosomal protein L7a OS=Zea mays GN=100282418 PE=2 SV=1 - [B6T769_MAIZE]	46.12	1.40383	0.0195319
B6TZX9	Transcription factor RF2b OS=Zea mays PE=2 SV=1 - [B6TZX9_MAIZE]	12.02	1.40081	0.0164731
B6T5B2	CHCH domain containing protein OS=Zea mays PE=2 SV=1 - [B6T5B2_MAIZE]	13.81	1.39534	0.0295846
B4G0Q9	Abscisic acid stress ripening2 OS=Zea mays GN=100281622 PE=2 SV=1 - [B4G0Q9_MAIZE]	67.18	1.39402	0.0469755
B4FTW5	60S ribosomal protein L7-1 OS=Zea mays GN=100282330 PE=2 SV=1 - [B4FTW5_MAIZE]	52.65	1.38332	0.00853847
B4FSW0	40S ribosomal protein S10-1 OS=Zea mays GN=100276789 PE=2 SV=1 - [B4FSW0_MAIZE]	39.66	1.38283	0.0355552
B6SPR5	Fb14 OS=Zea mays GN=100285915 PE=2 SV=1 - [B6SPR5_MAIZE]	40.7	1.38209	0.01106
B6TG43	B-cell receptor-associated protein 31-like containing protein OS=Zea mays GN=100384252 PE=2 SV=1 - [B6TG43_MAIZE]	24.09	1.38191	0.00103169
B4FTM9	Uncharacterized protein OS=Zea mays GN=100283056 PE=2 SV=1 - [B4FTM9_MAIZE]	51.44	1.37462	0.00556314
B4FU52	Histone H2A OS=Zea mays GN=100273269 PE=2 SV=1 - [B4FU52_MAIZE]	40.67	1.36452	0.022992
A0A1D6FJH2	Double-stranded DNA-binding family protein OS=Zea mays GN=103635288 PE=4 SV=1 - [A0A1D6FJH2_MAIZE]	24.32	1.35645	0.00453456
A0A1D6PAC2	Putative nucleolar protein 5-1 OS=Zea mays GN=103639139 PE=4 SV=1 - [A0A1D6PAC2_MAIZE]	28.66	1.34653	0.0395689
B6SHT6	PVR3-like protein OS=Zea mays GN=100280885 PE=2 SV=1 - [B6SHT6_MAIZE]	54	1.34422	0.00227245
A0A1D6LT19	40S ribosomal protein S24 OS=Zea mays GN=103629822 PE=3 SV=1 - [A0A1D6LT19_MAIZE]	22.63	1.34314	0.00734222
C0P655	Uncharacterized protein OS=Zea mays PE=2 SV=1 - [C0P655_MAIZE]	8.15	1.34163	0.0113265
A0A1D6DUX7	Mediator of RNA polymerase II transcription subunit 7 OS=Zea mays GN=ZEAMMB73_Zm00001d001967 PE=3 SV=1 - [A0A1D6DUX7_MAIZE]	4.61	1.33764	0.0488731
B4FHE4	60S ribosomal protein L17-2 OS=Zea mays GN=100194089 PE=2 SV=1 - [B4FHE4_MAIZE]	42.69	1.33603	0.0165249
A0A1D6MUZ5	Protein kinase family protein OS=Zea mays GN=100273539 PE=4 SV=1 - [A0A1D6MUZ5_MAIZE]	13.1	1.33279	0.0271648
B6T7D7	Chaperone protein dnaJ 10 OS=Zea mays PE=2 SV=1 - [B6T7D7_MAIZE]	25.45	1.33278	0.0153304
A0A1D6PW12	60S ribosomal protein L34-3 OS=Zea mays GN=ZEAMMB73_Zm00001d049552 PE=4 SV=1 - [A0A1D6PW12_MAIZE]	30.11	1.33236	0.00906202
B6SX67	60S ribosomal protein L32 OS=Zea mays PE=2 SV=1 - [B6SX67_MAIZE]	34.59	1.33171	0.0266194
B6SIR6	50S ribosomal protein L20 OS=Zea mays GN=100280565 PE=2 SV=1 - [B6SIR6_MAIZE]	15.57	1.32461	0.0020167
B6UBT3	TMV response protein OS=Zea mays GN=100285926 PE=2 SV=1 - [B6UBT3_MAIZE]	3.65	1.32444	0.00133774
A0A1D6H7L4	DNAJ heat shock family protein OS=Zea mays GN=100191212 PE=4 SV=1 - [A0A1D6H7L4_MAIZE]	5.97	1.32328	0.0335396
B6TGS7	Cytochrome c OS=Zea mays GN=100501351 PE=2 SV=1 - [B6TGS7_MAIZE]	31.25	1.32302	0.0420633
A0A1D6LSV4	ATP/GTP-binding protein family OS=Zea mays GN=103629816 PE=4 SV=1 - [A0A1D6LSV4_MAIZE]	8.47	1.31892	0.020056
B4F9X3	5-pentadecatrienyl resorcinol O-methyltransferase OS=Zea mays GN=100191720 PE=2 SV=1 - [B4F9X3_MAIZE]	1.68	1.31839	0.0470063
B6TCK6	Nucleotide binding protein OS=Zea mays PE=2 SV=1 - [B6TCK6_MAIZE]	6.1	1.31678	0.02042
A0A1D6GFP8	40S ribosomal protein S18 OS=Zea mays GN=100273341 PE=3 SV=1 - [A0A1D6GFP8_MAIZE]	48.46	1.31636	0.00463445
B6SSV3	Fasciclin-like arabinogalactan protein 7 OS=Zea mays GN=100281174 PE=2 SV=1 - [B6SSV3_MAIZE]	15.38	1.31545	9.21494e-05
B4FI53	60S ribosomal protein L32 OS=Zea mays GN=100194289 PE=2 SV=1 - [B4FI53_MAIZE]	46.62	1.31433	0.0395033
B6TG61	40S ribosomal protein S16 OS=Zea mays GN=100283242 PE=2 SV=1 - [B6TG61_MAIZE]	40.54	1.31232	0.0133323
B6TDG8	Putative uncharacterized protein OS=Zea mays PE=2 SV=1 - [B6TDG8_MAIZE]	13.28	1.30714	0.0393856
B4FHM5	60S ribosomal protein L37a OS=Zea mays GN=100280675 PE=2 SV=1 - [B4FHM5_MAIZE]	43.48	1.30571	0.0462019
C0P2J3	Uncharacterized protein OS=Zea mays PE=2 SV=1 - [C0P2J3_MAIZE]	13.53	1.30553	0.0181713
B6T1J3	40S ribosomal protein S13 OS=Zea mays PE=2 SV=1 - [B6T1J3_MAIZE]	52.7	1.30214	0.000777709
B6T8N7	Uncharacterized protein OS=Zea mays GN=100276323 PE=2 SV=1 - [B6T8N7_MAIZE]	8.7	1.2986	0.0278263
B6T7B2	40S ribosomal protein S9 OS=Zea mays GN=100282862 PE=2 SV=1 - [B6T7B2_MAIZE]	50	1.29763	0.00527474
B6SV54	Glycosyltransferase OS=Zea mays PE=2 SV=1 - [B6SV54_MAIZE]	4.17	1.29434	0.0219974
B8A095	OSJNBb0026E15.9-like protein OS=Zea mays GN=100279833 PE=2 SV=1 - [B8A095_MAIZE]	25.81	1.29375	0.0268974
A0A1D6DZK4	Uncharacterized protein OS=Zea mays GN=ZEAMMB73_Zm00001d002325 PE=4 SV=1 - [A0A1D6DZK4_MAIZE]	41.02	1.29334	0.00894859
B6TXF5	Golgi SNAP receptor complex member 1 OS=Zea mays PE=2 SV=1 - [B6TXF5_MAIZE]	3.7	1.29304	0.0229806
A0A1D6ESU5	MADS27 OS=Zea mays GN=542506 PE=4 SV=1 - [A0A1D6ESU5_MAIZE]	4.73	1.29129	0.010938
A0A1D6LN02	Mitochondrion protein OS=Zea mays GN=ZEAMMB73_Zm00001d036417 PE=4 SV=1 - [A0A1D6LN02_MAIZE]	33.03	1.29089	0.0237506
A0A1D6L207	Dynamin-related protein 1C OS=Zea mays GN=100280709 PE=3 SV=1 - [A0A1D6L207_MAIZE]	36.35	1.29048	0.0210486
B6SIS5	Ribosomal protein OS=Zea mays GN=100272335 PE=2 SV=1 - [B6SIS5_MAIZE]	38.43	1.29039	0.0458126
B6SJC8	60S ribosomal protein L18 OS=Zea mays GN=100194344 PE=2 SV=1 - [B6SJC8_MAIZE]	40.11	1.28875	0.0154674
K7U9T4	YbaK/aminoacyl-tRNA synthetase-associated domain OS=Zea mays GN=103654226 PE=4 SV=1 - [K7U9T4_MAIZE]	6.8	1.28859	0.046921
A0A1D6GPF3	Putative eukaryotic translation initiation factor 5-2 OS=Zea mays GN=ZEAMMB73_Zm00001d014019 PE=4 SV=1 - [A0A1D6GPF3_MAIZE]	12.76	1.2882	0.00151676
C4J477	Dehydrin3 OS=Zea mays GN=ZEAMMB73_Zm00001d051420 PE=2 SV=1 - [C4J477_MAIZE]	25.95	1.2866	0.00983668
A0A1D6JRJ5	MFP1 attachment factor 1 OS=Zea mays GN=100283333 PE=4 SV=1 - [A0A1D6JRJ5_MAIZE]	41.67	1.28606	0.0273263
B6SI11	Actin-2 OS=Zea mays GN=100280540 PE=2 SV=1 - [B6SI11_MAIZE]	57.56	1.28526	0.0321341
B4FWY5	BSD domain containing protein OS=Zea mays GN=100272452 PE=2 SV=1 - [B4FWY5_MAIZE]	14	1.28397	0.034251
A0A1D6K2N2	Protein STRICTOSIDINE SYNTHASE-LIKE 11 OS=Zea mays GN=ZEAMMB73_Zm00001d029108 PE=4 SV=1 - [A0A1D6K2N2_MAIZE]	4.73	1.28137	0.00654236
B6SGI4	Ribosomal protein L37 OS=Zea mays GN=100284994 PE=2 SV=1 - [B6SGI4_MAIZE]	36.17	1.27873	0.0380283
B4F9R6	60S ribosomal protein L18a OS=Zea mays PE=2 SV=1 - [B4F9R6_MAIZE]	54.49	1.27717	0.0190024
B6T7W9	Uncharacterized protein OS=Zea mays GN=100276279 PE=2 SV=1 - [B6T7W9_MAIZE]	3.61	1.27666	0.0184052
B6SIX3	40S ribosomal protein S24 OS=Zea mays GN=100280577 PE=2 SV=1 - [B6SIX3_MAIZE]	30.66	1.27467	0.000141629
B4FNV6	40S ribosomal protein S24 OS=Zea mays PE=2 SV=1 - [B4FNV6_MAIZE]	42.37	1.27456	0.0456607
A0A1D6EQX8	Putative ethanolamine kinase OS=Zea mays GN=100280298 PE=4 SV=1 - [A0A1D6EQX8_MAIZE]	7.41	1.2741	0.010935
B6T1Q4	Putative uncharacterized protein OS=Zea mays PE=2 SV=1 - [B6T1Q4_MAIZE]	7.96	1.27306	0.00220432
B4FI76	Adenylate kinase 4 OS=Zea mays GN=100194305 PE=2 SV=1 - [B4FI76_MAIZE]	70.95	1.27276	0.0297701
B6T5E0	Charged multivesicular body protein 2b OS=Zea mays GN=100282251 PE=2 SV=1 - [B6T5E0_MAIZE]	13.21	1.27091	0.0353446
B4FWK1	Uncharacterized protein OS=Zea mays PE=2 SV=1 - [B4FWK1_MAIZE]	3.38	1.26785	0.0473185
A0A1D6NR73	B12D protein OS=Zea mays GN=ZEAMMB73_Zm00001d044747 PE=4 SV=1 - [A0A1D6NR73_MAIZE]	54.93	1.26784	0.0126864
B4FDA7	Ribosomal protein OS=Zea mays GN=100192963 PE=2 SV=1 - [B4FDA7_MAIZE]	25.58	1.26749	0.0235859
A0A1D6G304	Vesicle transport v-SNARE 12 OS=Zea mays GN=100192626 PE=4 SV=1 - [A0A1D6G304_MAIZE]	30.49	1.26722	0.0133283
B6SLK8	DNA-directed RNA polymerase II 16 kDa polypeptide OS=Zea mays GN=100282338 PE=2 SV=1 - [B6SLK8_MAIZE]	4.86	1.26691	0.000772687
B4FL64	Ribosomal protein L19 OS=Zea mays GN=100282430 PE=2 SV=1 - [B4FL64_MAIZE]	35.27	1.2669	0.0357721
B6SZS2	40S ribosomal protein S9 OS=Zea mays GN=100192774 PE=2 SV=1 - [B6SZS2_MAIZE]	44.04	1.26512	0.00467246
B6TEW0	Lipid binding protein OS=Zea mays PE=2 SV=1 - [B6TEW0_MAIZE]	32.17	1.26438	0.0384193
A0A1D6MF07	VHS domain-containing protein OS=Zea mays GN=103649541 PE=4 SV=1 - [A0A1D6MF07_MAIZE]	5.72	1.26421	0.0191768
A0A1D6LBQ0	ALBINO3-like protein 1 chloroplastic OS=Zea mays GN=ZEAMMB73_Zm00001d034823 PE=4 SV=1 - [A0A1D6LBQ0_MAIZE]	7.41	1.26179	0.0391349
B6TJS9	Sec20 family protein OS=Zea mays GN=100283594 PE=2 SV=1 - [B6TJS9_MAIZE]	16.13	1.26141	0.00719874
B4G286	40S ribosomal protein S18 OS=Zea mays PE=2 SV=1 - [B4G286_MAIZE]	41.45	1.25974	0.0319286
B4FJ73	Vacuolar protein sorting-associated protein 20 homolog 2 OS=Zea mays GN=100216677 PE=2 SV=1 - [B4FJ73_MAIZE]	36.24	1.25435	0.0101106
B6SGG3	Agmatine coumaroyltransferase OS=Zea mays PE=2 SV=1 - [B6SGG3_MAIZE]	6.49	1.25369	0.012684
B7ZY77	Uncharacterized protein OS=Zea mays PE=2 SV=1 - [B7ZY77_MAIZE]	4.61	1.25207	0.047965
A0A1D6LEZ0	ATPase OS=Zea mays GN=ZEAMMB73_Zm00001d035198 PE=4 SV=1 - [A0A1D6LEZ0_MAIZE]	2.3	1.25183	0.0419149
A0A1D6JI70	Allantoinase OS=Zea mays GN=100274212 PE=4 SV=1 - [A0A1D6JI70_MAIZE]	5.79	1.25114	0.0073584
A0A1P8SET2	BX13 OS=Zea mays subsp. mays PE=2 SV=1 - [A0A1P8SET2_MAIZE]	17.19	1.25068	0.016526
B6SHZ1	40S ribosomal protein S5 OS=Zea mays GN=ZEAMMB73_Zm00001d008387 PE=2 SV=1 - [B6SHZ1_MAIZE]	47.74	1.2496	0.017544
B6SRI4	14-3-3-like protein OS=Zea mays GN=103643291 PE=2 SV=1 - [B6SRI4_MAIZE]	66.41	1.2491	0.0176435
B6T6R7	Charged multivesicular body protein 5 OS=Zea mays PE=2 SV=1 - [B6T6R7_MAIZE]	7.89	1.24699	0.04653
B4FJB8	Defective in cullin neddylation protein OS=Zea mays GN=100282616 PE=2 SV=1 - [B4FJB8_MAIZE]	9.55	1.24648	0.0209708
B6T4N4	Transcription factor RF2a OS=Zea mays PE=2 SV=1 - [B6T4N4_MAIZE]	10.78	1.24603	0.00316091
Q9ST01	Histidine-containing phosphotransfer protein OS=Zea mays GN=ZmHP1 PE=2 SV=1 - [Q9ST01_MAIZE]	25.69	1.24121	0.0274855
B6SY41	Triacylglycerol lipase like protein OS=Zea mays PE=2 SV=1 - [B6SY41_MAIZE]	2.02	1.24057	0.0221281
K7TQ75	Uncharacterized protein OS=Zea mays GN=ZEAMMB73_Zm00001d024363 PE=4 SV=1 - [K7TQ75_MAIZE]	14.15	1.2399	0.0191961
B4FHM8	Uncharacterized protein OS=Zea mays GN=100194156 PE=2 SV=1 - [B4FHM8_MAIZE]	20.42	1.23967	0.0176165
A0A1D6IF61	Peroxisomal isocitrate dehydrogenase [NADP] OS=Zea mays GN=103633296 PE=4 SV=1 - [A0A1D6IF61_MAIZE]	6.9	1.23881	0.0321265
B6T144	B12D protein OS=Zea mays GN=100286358 PE=2 SV=1 - [B6T144_MAIZE]	44.83	1.23836	0.033193
A0A1D6EIJ5	RNA binding (RRM/RBD/RNP motifs) family protein OS=Zea mays GN=ZEAMMB73_Zm00001d004993 PE=4 SV=1 - [A0A1D6EIJ5_MAIZE]	7.14	1.23489	0.027807
C0P743	Uncharacterized protein OS=Zea mays PE=2 SV=1 - [C0P743_MAIZE]	5.41	1.23438	0.0171042
B6TMP4	Membrin OS=Zea mays GN=100283881 PE=2 SV=1 - [B6TMP4_MAIZE]	3.8	1.23402	0.0125868
B6SPI9	60S ribosomal protein L38 OS=Zea mays PE=2 SV=1 - [B6SPI9_MAIZE]	53.62	1.23399	0.014624
A0A1D6PX25	Ribosome-recycling factor chloroplastic OS=Zea mays GN=ZEAMMB73_Zm00001d049694 PE=3 SV=1 - [A0A1D6PX25_MAIZE]	13.65	1.23375	0.00418581
B6TUE7	Vesicle transport v-SNARE 12 OS=Zea mays GN=100191695 PE=2 SV=1 - [B6TUE7_MAIZE]	46.61	1.23198	0.0429633
C0PM74	Adenylate kinase 4 OS=Zea mays GN=100384174 PE=2 SV=1 - [C0PM74_MAIZE]	70.95	1.23176	0.0276982
B4FAF1	Chorismate mutase OS=Zea mays PE=2 SV=1 - [B4FAF1_MAIZE]	38.34	1.23097	0.0455729
B4G079	Uncharacterized protein OS=Zea mays PE=2 SV=1 - [B4G079_MAIZE]	4.02	1.22847	0.0383412
B6TLY8	Mitochondrial ATP synthase OS=Zea mays PE=2 SV=1 - [B6TLY8_MAIZE]	61.73	1.22828	0.0140725
B6UDY2	60S ribosomal protein L17 OS=Zea mays PE=2 SV=1 - [B6UDY2_MAIZE]	42.11	1.2281	0.0428604
K7TYW1	TPR repeat-containing thioredoxin TTL1 OS=Zea mays GN=103649575 PE=4 SV=1 - [K7TYW1_MAIZE]	4.03	1.22771	0.0161848
A0A096RKQ9	Phosphoribosylanthranilate transferase isoform 1 OS=Zea mays GN=100285739 PE=4 SV=1 - [A0A096RKQ9_MAIZE]	4.13	1.22627	0.0113663
A0A1D6PEW6	Putative DUF869 domain containing family protein OS=Zea mays GN=100274177 PE=4 SV=1 - [A0A1D6PEW6_MAIZE]	7.46	1.22364	0.0411163
A0A1D6PM88	P-loop containing nucleoside triphosphate hydrolase superfamily protein OS=Zea mays GN=100383156 PE=4 SV=1 - [A0A1D6PM88_MAIZE]	10.33	1.22229	0.0324735
B6SIZ7	SNARE-like superfamily protein OS=Zea mays GN=100280581 PE=2 SV=1 - [B6SIZ7_MAIZE]	7.96	1.2207	0.0265172
B4FIR6	Uncharacterized protein OS=Zea mays GN=100216588 PE=2 SV=1 - [B4FIR6_MAIZE]	5.33	1.21876	0.0125015
P25460	40S ribosomal protein S11 OS=Zea mays GN=RPS11 PE=2 SV=1 - [RS11_MAIZE]	42.77	1.21763	0.000838725
A0A1D6E9A6	NAD(P)-binding Rossmann-fold superfamily protein OS=Zea mays GN=100191925 PE=4 SV=1 - [A0A1D6E9A6_MAIZE]	5.52	1.21742	0.0436796
A0A1D6E051	Uncharacterized protein OS=Zea mays GN=100193046 PE=4 SV=1 - [A0A1D6E051_MAIZE]	12.28	1.21654	0.039402
B6T8M0	RNA binding protein OS=Zea mays PE=2 SV=1 - [B6T8M0_MAIZE]	3.1	1.21389	0.0205126
B4FBM0	Syntaxin-32 OS=Zea mays GN=100192511 PE=2 SV=1 - [B4FBM0_MAIZE]	6.12	1.21363	0.0464179
A0A1D6G651	Stearoyl-acyl-carrier-protein desaturase2 OS=Zea mays GN=100192652 PE=4 SV=1 - [A0A1D6G651_MAIZE]	12.05	1.21279	0.0150552
A0A096QP97	Proton pump-interactor 1 OS=Zea mays GN=103632614 PE=4 SV=1 - [A0A096QP97_MAIZE]	26.34	1.2123	0.0251032
A0A1D6F4A3	Hypoxia-responsive family protein OS=Zea mays GN=100194124 PE=4 SV=1 - [A0A1D6F4A3_MAIZE]	10.77	1.21214	0.012466
A4L9Q6	Putative splicing factor OS=Zea mays GN=smu2 PE=2 SV=1 - [A4L9Q6_MAIZE]	3.01	1.21167	0.0335513
A0A0B4J329	Cellulose synthase 11 OS=Zea mays GN=542139 PE=3 SV=1 - [A0A0B4J329_MAIZE]	7.83	1.21143	0.040716
K7VP18	Putative leucine-rich repeat receptor-like protein kinase family protein OS=Zea mays GN=103639428 PE=4 SV=1 - [K7VP18_MAIZE]	19.2	1.20983	0.0438982
B4FSL2	40S ribosomal protein S25-2 OS=Zea mays GN=ZEAMMB73_Zm00001d031939 PE=2 SV=1 - [B4FSL2_MAIZE]	41.67	1.20982	0.0144073
B4FFF1	Ran-binding protein 1 homolog a OS=Zea mays GN=100193549 PE=2 SV=1 - [B4FFF1_MAIZE]	48.8	1.20922	0.0301606
B4FS99	ATP synthase subunit d, mitochondrial OS=Zea mays GN=ZEAMMB73_Zm00001d031825 PE=2 SV=1 - [B4FS99_MAIZE]	78.24	1.2091	0.0246242
B4F7S5	Copper ion binding OS=Zea mays GN=100272832 PE=2 SV=1 - [B4F7S5_MAIZE]	3.4	1.20841	0.0125683
B6TGD4	F1F0-ATPase inhibitor protein OS=Zea mays GN=100276678 PE=2 SV=1 - [B6TGD4_MAIZE]	38.14	1.20825	0.0195165
C4J0F8	Uncharacterized protein OS=Zea mays PE=2 SV=1 - [C4J0F8_MAIZE]	43.59	1.20674	0.0250655
C4JA45	60S ribosomal protein L5-1 homolog b OS=Zea mays GN=ZEAMMB73_Zm00001d012161 PE=2 SV=1 - [C4JA45_MAIZE]	53.64	1.20614	0.040064
C0PJ36	Uncharacterized protein OS=Zea mays PE=2 SV=1 - [C0PJ36_MAIZE]	2.19	1.20484	0.0348908
A0A1D6K3L0	Villin-2 OS=Zea mays GN=103635078 PE=4 SV=1 - [A0A1D6K3L0_MAIZE]	15.08	1.20419	0.0385313
C4J929	Ribosomal protein OS=Zea mays GN=100502186 PE=2 SV=1 - [C4J929_MAIZE]	27.78	1.20416	0.00501183
A0A1D6NNS1	Pre-mRNA-processing protein 40A OS=Zea mays GN=103651644 PE=4 SV=1 - [A0A1D6NNS1_MAIZE]	18.93	1.20311	0.0236067
B6SUK0	LOL3 OS=Zea mays GN=100281350 PE=2 SV=1 - [B6SUK0_MAIZE]	16.01	1.20272	0.0123113
A0A1D6MIA3	Phospholipase A1-Igamma1 chloroplastic OS=Zea mays GN=107303346 PE=4 SV=1 - [A0A1D6MIA3_MAIZE]	1.58	1.20087	0.0356476
A0A1D6JMR6	60S ribosomal protein L5-1 OS=Zea mays GN=103631647 PE=3 SV=1 - [A0A1D6JMR6_MAIZE]	17.59	1.20069	0.0419878
Q43863	Annexin OS=Zea mays PE=2 SV=2 - [Q43863_MAIZE]	54.78	1.20056	0.00799253
B4FCK9	60S ribosomal protein L22-2 OS=Zea mays GN=100192778 PE=2 SV=1 - [B4FCK9_MAIZE]	57.69	1.20033	0.0391106
Q6I681	Ascorbate-specific transmembrane electron transporter 1 OS=Zea mays GN=ZCYB PE=1 SV=1 - [ACET1_MAIZE]	14.41	0.833329	0.00983823
A0A1D6HRU4	Pathogenesis-related protein 1 OS=Zea mays GN=103633658 PE=4 SV=1 - [A0A1D6HRU4_MAIZE]	26.63	0.832062	0.0317242
B4FSU4	SOUL heme-binding family protein OS=Zea mays GN=100273098 PE=2 SV=1 - [B4FSU4_MAIZE]	30.84	0.831724	0.0409284
A0A1D6ND15	Pathogen-related protein OS=Zea mays GN=ZEAMMB73_Zm00001d043528 PE=4 SV=1 - [A0A1D6ND15_MAIZE]	42.19	0.83093	0.0405825
B6TK27	Glutathione S-transferase GSTU6 OS=Zea mays PE=2 SV=1 - [B6TK27_MAIZE]	33.19	0.830249	0.0245026
Q2UVH9	Phosphomethylpyrimidine kinase/thiamin-phosphate pyrophosphorylase OS=Zea mays GN=bth1 PE=2 SV=1 - [Q2UVH9_MAIZE]	5.08	0.829484	0.0184665
A0A1D6HB18	Glycosyltransferase OS=Zea mays GN=ZEAMMB73_Zm00001d016896 PE=3 SV=1 - [A0A1D6HB18_MAIZE]	12.5	0.828771	0.0168906
A0A1D6ML43	Cell number regulator 8 OS=Zea mays GN=ZEAMMB73_Zm00001d039777 PE=4 SV=1 - [A0A1D6ML43_MAIZE]	59.01	0.828703	0.00986345
B6TL03	Glucan endo-1,3-beta-glucosidase 4 OS=Zea mays PE=2 SV=1 - [B6TL03_MAIZE]	24.76	0.828378	0.010434
B6TL26	NADPH quinone oxidoreductase 2 OS=Zea mays PE=2 SV=1 - [B6TL26_MAIZE]	22.38	0.828355	0.00315499
B4FR99	Acidic endochitinase OS=Zea mays GN=100272870 PE=2 SV=1 - [B4FR99_MAIZE]	39.53	0.826818	0.0279139
A0A1D6NLW8	ABC transporter G family member 40 OS=Zea mays GN=103651594 PE=3 SV=1 - [A0A1D6NLW8_MAIZE]	11.46	0.825966	0.0243118
C0PHL2	Monosaccharide transporter1 OS=Zea mays GN=ZEAMMB73_Zm00001d018627 PE=2 SV=1 - [C0PHL2_MAIZE]	16.63	0.825532	0.0107705
A0A1D6KCW2	Glyoxylate reductase OS=Zea mays GN=ZEAMMB73_Zm00001d030544 PE=3 SV=1 - [A0A1D6KCW2_MAIZE]	31.25	0.825306	0.0158637
A0A1D6KKK1	MtN19-like protein OS=Zea mays GN=100281705 PE=4 SV=1 - [A0A1D6KKK1_MAIZE]	37.08	0.824293	0.000660521
A0A1D6PRE0	Putative sucrose-phosphate synthase family protein OS=Zea mays GN=ZEAMMB73_Zm00001d048979 PE=4 SV=1 - [A0A1D6PRE0_MAIZE]	9.01	0.822248	0.0014393
B4FBM3	ABC transporter G family member 6 OS=Zea mays GN=100279509 PE=2 SV=1 - [B4FBM3_MAIZE]	5.76	0.821955	0.0300213
A0A1D6FSN1	Metacaspase type II OS=Zea mays GN=ZEAMMB73_Zm00001d010672 PE=4 SV=1 - [A0A1D6FSN1_MAIZE]	23.2	0.821903	0.0253976
B4FVX8	Dirigent protein OS=Zea mays GN=ZEAMMB73_Zm00001d039842 PE=2 SV=1 - [B4FVX8_MAIZE]	4.57	0.81914	0.0170014
C4J4E4	Monodehydroascorbate reductase homolog1 OS=Zea mays GN=100501585 PE=2 SV=1 - [C4J4E4_MAIZE]	55.86	0.818489	0.0455571
B6TEV7	Thioredoxin OS=Zea mays GN=100273825 PE=2 SV=1 - [B6TEV7_MAIZE]	36.36	0.817048	0.0118598
A0A1D6JTE4	Superoxide dismutase [Cu-Zn] OS=Zea mays GN=100282741 PE=3 SV=1 - [A0A1D6JTE4_MAIZE]	42.11	0.814721	0.014912
B4FYP4	Glucan endo-1,3-beta-glucosidase 7 OS=Zea mays PE=2 SV=1 - [B4FYP4_MAIZE]	3.28	0.814456	0.047874
B8A324	Carboxypeptidase OS=Zea mays GN=100280301 PE=2 SV=1 - [B8A324_MAIZE]	12.23	0.814356	0.0205671
A0A1D6KWT9	Glycerophosphoryl diester phosphodiesterase OS=Zea mays GN=ZEAMMB73_Zm00001d033187 PE=4 SV=1 - [A0A1D6KWT9_MAIZE]	24.57	0.814204	0.0236898
A0A1D6LW97	Glycosyltransferase OS=Zea mays GN=103629963 PE=3 SV=1 - [A0A1D6LW97_MAIZE]	9.38	0.814126	0.0352143
A0A1D6Q7Z8	Soluble inorganic pyrophosphatase 2 OS=Zea mays GN=ZEAMMB73_Zm00001d051564 PE=3 SV=1 - [A0A1D6Q7Z8_MAIZE]	34.38	0.811131	0.0327148
A0A1D6H650	Peroxidase OS=Zea mays GN=103627003 PE=3 SV=1 - [A0A1D6H650_MAIZE]	4.04	0.809511	0.0111521
A0A1D6GMC8	Protein DETOXIFICATION OS=Zea mays GN=ZEAMMB73_Zm00001d013809 PE=3 SV=1 - [A0A1D6GMC8_MAIZE]	7.04	0.809175	0.047164
K7VZM9	Putative cytochrome P450 superfamily protein OS=Zea mays GN=103636104 PE=3 SV=1 - [K7VZM9_MAIZE]	5.68	0.809133	0.00419527
A0A1D6IW39	Dihydrofolate synthetase OS=Zea mays GN=ZEAMMB73_Zm00001d023817 PE=4 SV=1 - [A0A1D6IW39_MAIZE]	8	0.807362	0.037932
Q9FYU0	Calcium/calmodulin dependent protein kinase MCK2 OS=Zea mays GN=MCK2 PE=4 SV=1 - [Q9FYU0_MAIZE]	5.44	0.805325	0.0397094
B6U0H7	Carbonic anhydrase OS=Zea mays PE=2 SV=1 - [B6U0H7_MAIZE]	24.38	0.805066	0.0166374
B6U6P0	Cyclic phosphodiesterase OS=Zea mays PE=2 SV=1 - [B6U6P0_MAIZE]	29.35	0.803277	0.0404587
B6TCE9	Peptidyl-prolyl cis-trans isomerase OS=Zea mays GN=100282887 PE=2 SV=1 - [B6TCE9_MAIZE]	44.76	0.80271	0.0300401
A0A1D6HAR4	Monooxygenase 1 OS=Zea mays GN=ZEAMMB73_Zm00001d016842 PE=4 SV=1 - [A0A1D6HAR4_MAIZE]	4.51	0.802702	0.0217988
A0A1D6IN01	Peroxidase OS=Zea mays GN=ZEAMMB73_Zm00001d022458 PE=3 SV=1 - [A0A1D6IN01_MAIZE]	42.22	0.802281	0.0158029
A0A1D6L3M5	Helix-loop-helix DNA-binding domain containing protein OS=Zea mays GN=ZEAMMB73_Zm00001d033957 PE=3 SV=1 - [A0A1D6L3M5_MAIZE]	6.07	0.800838	0.0013432
A0A1D6GTY3	Bifunctional inhibitor/lipid-transfer protein/seed storage 2S albumin superfamily protein OS=Zea mays GN=100193410 PE=4 SV=1 - [A0A1D6GTY3_MAIZE]	18.05	0.800042	0.007743
A0A1D6LEW7	Uncharacterized protein OS=Zea mays GN=100281262 PE=3 SV=1 - [A0A1D6LEW7_MAIZE]	4.33	0.800026	0.0207435
B4FGN7	Uncharacterized protein OS=Zea mays PE=2 SV=1 - [B4FGN7_MAIZE]	17.28	0.798799	0.0141232
A0A1D6I1V3	Phosphoenolpyruvate carboxylase3 OS=Zea mays GN=ZEAMMB73_Zm00001d020057 PE=3 SV=1 - [A0A1D6I1V3_MAIZE]	58.53	0.795744	0.0230979
A0A1D6MTP7	RNA-dependent RNA polymerase OS=Zea mays GN=ZEAMMB73_Zm00001d040988 PE=3 SV=1 - [A0A1D6MTP7_MAIZE]	1.8	0.794934	0.00249945
A0A1D6NEN5	ABC transporter B family member 9 OS=Zea mays GN=ZEAMMB73_Zm00001d043762 PE=4 SV=1 - [A0A1D6NEN5_MAIZE]	34.09	0.794237	0.0138102
C0HGZ1	Uncharacterized protein OS=Zea mays PE=2 SV=1 - [C0HGZ1_MAIZE]	33.87	0.794162	0.0151766
Q6GUH9	Phosphate transport protein OS=Zea mays GN=PT1 PE=2 SV=1 - [Q6GUH9_MAIZE]	18.18	0.793608	0.00408881
Q49B46	Inorganic phosphate transporter 1 OS=Zea mays GN=732716 PE=2 SV=1 - [Q49B46_MAIZE]	23.66	0.793576	0.0170621
O04127	Lethal leaf-spot 1 (Fragment) OS=Zea mays GN=lls1 PE=2 SV=1 - [O04127_MAIZE]	5.57	0.793329	0.0112599
B4FSD4	Acetylglutamate kinase chloroplastic OS=Zea mays GN=100273023 PE=2 SV=1 - [B4FSD4_MAIZE]	10.12	0.789744	0.033132
B6T425	Nuclease PA3 OS=Zea mays PE=2 SV=1 - [B6T425_MAIZE]	7.9	0.789464	0.0100751
B4G1B5	Dirigent protein OS=Zea mays PE=2 SV=1 - [B4G1B5_MAIZE]	67.27	0.78884	0.0145023
C4JAI3	Cyclase family protein OS=Zea mays GN=100502334 PE=2 SV=1 - [C4JAI3_MAIZE]	7.64	0.788834	0.0126459
A0A1D6QKX3	Patatin OS=Zea mays GN=ZEAMMB73_Zm00001d052923 PE=3 SV=1 - [A0A1D6QKX3_MAIZE]	3.34	0.788003	0.00893212
B6UEL1	Germin-like protein subfamily 1 member 11 OS=Zea mays GN=100286113 PE=2 SV=1 - [B6UEL1_MAIZE]	25.33	0.786808	0.0309069
B6T1Z6	Dirigent protein OS=Zea mays PE=2 SV=1 - [B6T1Z6_MAIZE]	47.19	0.784327	0.0204825
K7TX67	Plasma membrane ATPase OS=Zea mays GN=542052 PE=3 SV=1 - [K7TX67_MAIZE]	46.69	0.781422	0.0376505
B6TMF3	Wound/stress protein OS=Zea mays PE=2 SV=1 - [B6TMF3_MAIZE]	26.47	0.781249	0.0327145
K7V294	Putative calcium-binding protein CML50 OS=Zea mays GN=ZEAMMB73_Zm00001d052458 PE=4 SV=1 - [K7V294_MAIZE]	8.45	0.781053	9.97678e-05
A0A1D6N6J4	Protein YLS9 OS=Zea mays GN=103650969 PE=4 SV=1 - [A0A1D6N6J4_MAIZE]	13.45	0.78011	0.0176778
A0A1D6EDD4	Pathogenesis-related protein 1 OS=Zea mays GN=103646628 PE=4 SV=1 - [A0A1D6EDD4_MAIZE]	3.68	0.779729	0.0453213
C0P6Z7	Uncharacterized protein OS=Zea mays GN=100382367 PE=2 SV=1 - [C0P6Z7_MAIZE]	9.94	0.777619	0.0222802
A0A1D6GAZ6	Glycerophosphodiester phosphodiesterase GDPD5 OS=Zea mays GN=ZEAMMB73_Zm00001d012677 PE=4 SV=1 - [A0A1D6GAZ6_MAIZE]	34.67	0.776743	0.0429006
A0A1D6EP34	Sugar transport protein 14 OS=Zea mays GN=ZEAMMB73_Zm00001d005594 PE=3 SV=1 - [A0A1D6EP34_MAIZE]	4.25	0.77603	0.00571793
A0A1D6PQZ7	Uncharacterized protein OS=Zea mays GN=ZEAMMB73_Zm00001d048887 PE=4 SV=1 - [A0A1D6PQZ7_MAIZE]	3.61	0.774448	0.049429
A0A1D6H505	D-amino-acid transaminase chloroplastic OS=Zea mays GN=ZEAMMB73_Zm00001d016006 PE=4 SV=1 - [A0A1D6H505_MAIZE]	2.01	0.773187	0.00977013
B4FV11	Uncharacterized protein OS=Zea mays PE=2 SV=1 - [B4FV11_MAIZE]	4.53	0.772055	0.00227366
B6TZY0	Solute carrier family 2, facilitated glucose transporter member 8 OS=Zea mays GN=100304080 PE=2 SV=1 - [B6TZY0_MAIZE]	6.25	0.769265	0.0105034
B6TTK3	Harpin-induced protein OS=Zea mays GN=100284431 PE=2 SV=1 - [B6TTK3_MAIZE]	13.43	0.765795	0.0185199
B4F935	Uncharacterized protein OS=Zea mays PE=2 SV=1 - [B4F935_MAIZE]	24.32	0.761656	0.00312849
B6T329	Endonuclease 2 OS=Zea mays GN=100282067 PE=2 SV=1 - [B6T329_MAIZE]	40.55	0.760545	0.00643255
A0A1D6N932	Osmotin-like protein OSM34 OS=Zea mays GN=100276695 PE=4 SV=1 - [A0A1D6N932_MAIZE]	36.36	0.758541	0.00222093
B4FR97	Putative cinnamyl alcohol dehydrogenase 6 OS=Zea mays GN=100272868 PE=2 SV=1 - [B4FR97_MAIZE]	11.51	0.753205	0.0137436
B6T5F4	Uncharacterized protein OS=Zea mays GN=100192083 PE=2 SV=1 - [B6T5F4_MAIZE]	8.75	0.75277	0.040173
C5G5X3	Geranylgeranyl pyrophosphate synthase1 OS=Zea mays GN=100502523 PE=2 SV=1 - [C5G5X3_MAIZE]	13.9	0.750337	0.00115369
A0A1D6H5Z9	Phosphoenolpyruvate carboxylase2 OS=Zea mays GN=542479 PE=4 SV=1 - [A0A1D6H5Z9_MAIZE]	63.91	0.750305	0.0445382
A0A1D6K433	Peroxidase OS=Zea mays GN=103635381 PE=3 SV=1 - [A0A1D6K433_MAIZE]	7.74	0.748304	0.00798922
K7W0T5	Kaurenoic acid oxidase2 OS=Zea mays GN=103639316 PE=3 SV=1 - [K7W0T5_MAIZE]	12.6	0.746532	0.0171923
A0A1P7ZDI1	Chitinase OS=Zea mays GN=PRm3 PE=2 SV=1 - [A0A1P7ZDI1_MAIZE]	8.84	0.744976	0.0274542
B6TDW5	Transmembrane protein 49 OS=Zea mays PE=2 SV=1 - [B6TDW5_MAIZE]	9.86	0.740246	0.0454694
A0A1P8YYJ3	Putative gypsy-type transposase OS=Zea mays GN=FGENESH_10 PE=4 SV=1 - [A0A1P8YYJ3_MAIZE]	0.6	0.740047	0.0483478
B6U543	Versicolorin reductase OS=Zea mays PE=2 SV=1 - [B6U543_MAIZE]	29.13	0.736352	0.0238344
B4FMM1	Putative carboxylesterase 2 OS=Zea mays GN=100272258 PE=2 SV=1 - [B4FMM1_MAIZE]	9.52	0.736296	0.0306927
B6TJ52	Protein MAK16 homolog OS=Zea mays PE=2 SV=1 - [B6TJ52_MAIZE]	3.56	0.735998	0.0177488
B4FTZ8	Uncharacterized protein OS=Zea mays PE=2 SV=1 - [B4FTZ8_MAIZE]	6.47	0.732757	0.00198538
A0A1D6DVY9	Peroxidase OS=Zea mays GN=ZEAMMB73_Zm00001d002042 PE=3 SV=1 - [A0A1D6DVY9_MAIZE]	2.63	0.726092	0.0491922
C4JAX7	UDP-sulfoquinovose synthase chloroplastic OS=Zea mays GN=ZEAMMB73_Zm00001d009967 PE=2 SV=1 - [C4JAX7_MAIZE]	37.29	0.725824	0.00381145
B6TDW7	Secretory protein OS=Zea mays GN=100283021 PE=2 SV=1 - [B6TDW7_MAIZE]	26.75	0.724564	0.0426979
A0A1D6I602	Putative carboxylesterase 2 OS=Zea mays GN=ZEAMMB73_Zm00001d020740 PE=4 SV=1 - [A0A1D6I602_MAIZE]	2.12	0.723276	0.00625695
A0A1D6PR86	Hevein-like preproprotein OS=Zea mays GN=ZEAMMB73_Zm00001d048948 PE=4 SV=1 - [A0A1D6PR86_MAIZE]	17.11	0.722991	0.0423598
K7UZF0	Peptide-N4-(N-acetyl-beta-glucosaminyl)asparagine amidase A protein OS=Zea mays GN=103634961 PE=4 SV=1 - [K7UZF0_MAIZE]	6.58	0.722143	0.0414768
A0A1D6NEQ4	ABC transporter B family member 9 OS=Zea mays GN=103651302 PE=4 SV=1 - [A0A1D6NEQ4_MAIZE]	6.41	0.717897	0.0353779
A0A1D6K5Y8	Pathogenesis-related protein 1 OS=Zea mays GN=103636577 PE=3 SV=1 - [A0A1D6K5Y8_MAIZE]	26.82	0.710157	0.0129617
C4J5N0	Uncharacterized protein OS=Zea mays PE=2 SV=1 - [C4J5N0_MAIZE]	3.9	0.702577	0.0191329
B6T2J0	Thioredoxin OS=Zea mays PE=2 SV=1 - [B6T2J0_MAIZE]	65.63	0.691574	0.0496885
A0A1D6HRU2	Pathogenesis-related protein 1 OS=Zea mays GN=ZEAMMB73_Zm00001d018734 PE=3 SV=1 - [A0A1D6HRU2_MAIZE]	15.23	0.689008	0.0274237
B8A2H3	Uncharacterized protein OS=Zea mays PE=2 SV=1 - [B8A2H3_MAIZE]	2.35	0.688283	0.0325509
B4FEI9	MD-2-related lipid recognition domain-containing protein / ML domain-containing protein OS=Zea mays GN=100193299 PE=2 SV=1 - [B4FEI9_MAIZE]	21.85	0.679462	0.0124437
B4G000	Glycosyltransferase OS=Zea mays GN=100274286 PE=2 SV=1 - [B4G000_MAIZE]	1.69	0.675735	0.0154282
A0A1D6G843	V-type proton ATPase subunit C OS=Zea mays GN=ZEAMMB73_Zm00001d012311 PE=3 SV=1 - [A0A1D6G843_MAIZE]	7.96	0.671629	0.027118
A0A1D6K8Z2	Tobamovirus multiplication protein 2A OS=Zea mays GN=100284460 PE=3 SV=1 - [A0A1D6K8Z2_MAIZE]	10.24	0.660387	0.0248194
B6U3T7	Aquaporin TIP2.1 OS=Zea mays PE=2 SV=1 - [B6U3T7_MAIZE]	3.63	0.654082	0.0486322
B6TR38	Basic endochitinase A OS=Zea mays GN=100284192 PE=2 SV=1 - [B6TR38_MAIZE]	17.37	0.653068	0.0331507
B6SSU0	NADP-dependent oxidoreductase P2 OS=Zea mays GN=100281168 PE=2 SV=1 - [B6SSU0_MAIZE]	10.79	0.648272	0.00975105
B6SSJ6	Protein P21 OS=Zea mays PE=2 SV=1 - [B6SSJ6_MAIZE]	34.78	0.641584	0.00772469
C0PNI6	Uncharacterized protein OS=Zea mays PE=2 SV=1 - [C0PNI6_MAIZE]	11.3	0.639753	0.00605461
B4F825	Inorganic pyrophosphatase 1 OS=Zea mays GN=100191227 PE=2 SV=1 - [B4F825_MAIZE]	15.09	0.637239	0.00992271
B6TWW2	Purple acid phosphatase OS=Zea mays PE=2 SV=1 - [B6TWW2_MAIZE]	16.47	0.634225	0.0182354
B6SLI1	40S ribosomal protein S30 OS=Zea mays GN=100282946 PE=2 SV=1 - [B6SLI1_MAIZE]	22.58	0.632808	0.0269556
B4FY83	Peroxidase OS=Zea mays GN=ZEAMMB73_Zm00001d009140 PE=2 SV=1 - [B4FY83_MAIZE]	25	0.630279	0.00571902
B4F9L6	Purple acid phosphatase OS=Zea mays GN=100274120 PE=2 SV=1 - [B4F9L6_MAIZE]	19.37	0.623847	0.0171068
A0A1D6KE94	Purple acid phosphatase OS=Zea mays GN=100285685 PE=3 SV=1 - [A0A1D6KE94_MAIZE]	23.99	0.623479	0.00956297
C4JC09	Phosphate transporter protein9 OS=Zea mays GN=100502494 PE=2 SV=1 - [C4JC09_MAIZE]	17.37	0.618869	0.00390697
K7TK04	Carbohydrate transporter/ sugar porter OS=Zea mays GN=ZEAMMB73_Zm00001d023941 PE=3 SV=1 - [K7TK04_MAIZE]	9	0.610706	0.00542269
B6T0Z9	60S ribosomal protein L27a-3 OS=Zea mays PE=2 SV=1 - [B6T0Z9_MAIZE]	53.1	0.59748	0.00468028
K7VUT6	Uncharacterized protein OS=Zea mays GN=ZEAMMB73_Zm00001d046138 PE=4 SV=1 - [K7VUT6_MAIZE]	8.64	0.582325	0.0411562
A0A1D6PW43	DNA topoisomerase 1 beta OS=Zea mays GN=ZEAMMB73_Zm00001d049558 PE=4 SV=1 - [A0A1D6PW43_MAIZE]	4.72	0.566104	0.0257816
C0P559	Aspartyl protease AED1 OS=Zea mays GN=100382179 PE=2 SV=1 - [C0P559_MAIZE]	4.51	0.565444	0.0235006
B6UG10	40S ribosomal protein S3a OS=Zea mays GN=100286214 PE=2 SV=1 - [B6UG10_MAIZE]	54.23	0.538332	0.012254
B4F7Z4	Glycerophosphodiester phosphodiesterase GDPD2 OS=Zea mays GN=100191201 PE=2 SV=1 - [B4F7Z4_MAIZE]	14.89	0.494944	0.00603028
A0A1D6K7R0	Carboxypeptidase OS=Zea mays GN=ZEAMMB73_Zm00001d029776 PE=3 SV=1 - [A0A1D6K7R0_MAIZE]	20.99	0.487984	0.0121065
B6UFX4	Histone H2B OS=Zea mays PE=2 SV=1 - [B6UFX4_MAIZE]	59.6	0.422461	0.00523233
A0A1D6EB22	Abscisic acid stress ripening3 OS=Zea mays GN=ZEAMMB73_Zm00001d003712 PE=4 SV=1 - [A0A1D6EB22_MAIZE]	62.45	0.41858	0.000210038
